# Supplementary material for: Protein associations and protein–metabolite interactions with depressive symptoms and the p-factor
Source: Transl Psychiatry. 2025 Apr 6;15:128. doi: 10.1038/s41398-025-03362-y (PMC11973182; doi:10.1038/s41398-025-03362-y)
Supplement: Supplementary file 1 — Table S1: Associations between protein abundance and mental health indicators with nominal p-value under 0.05 [file 41398_2025_3362_MOESM1_ESM.xlsx]

## Sheet: Associations_p5e-2
	Protein description			Fixed-effect coefficient			P-value
Outcome	Protein	Genes	Description	Estimate	se	t/z.values	nominal	FDR	Bonferroni
CDI-14	O15143	ARPC1B	Actin-related protein 2/3 complex subunit 1B	-0.428859	0.183726	-2.33423	0.0198788	0.779901	1
CDI-14	O75144	ICOSLG	ICOS ligand	-0.404196	0.184847	-2.18665	0.0291295	0.779901	1
CDI-14	O94919	ENDOD1	Endonuclease domain-containing 1 protein	0.370465	0.185522	1.99688	0.0462523	0.913359	1
CDI-14	P00740	F9	Coagulation factor IX	0.392244	0.186674	2.10123	0.0359902	0.831563	1
CDI-14	P00751	CFB	Complement factor B	0.446324	0.187084	2.38568	0.0173223	0.779901	1
CDI-14	P02743	APCS	Serum amyloid P-component	0.461558	0.210712	2.19047	0.0288207	0.779901	1
CDI-14	P04746	AMY2A	Pancreatic alpha-amylase	-0.403065	0.183774	-2.19327	0.0286401	0.779901	1
CDI-14	P08253	MMP2	72 kDa type IV collagenase	-0.421283	0.193966	-2.17194	0.0302012	0.779901	1
CDI-14	P08294	SOD3	Extracellular superoxide dismutase [Cu-Zn]	0.427744	0.202215	2.1153	0.034761	0.831563	1
CDI-14	P09960	LTA4H	Leukotriene A-4 hydrolase	0.36301	0.180047	2.01619	0.0442145	0.913359	1
CDI-14	P0C0L5	C4B	Complement C4-B	0.542066	0.194112	2.79255	0.00537267	0.47172	1
CDI-14	P0DJI9	SAA2	Serum amyloid A-2 protein	-0.436955	0.192656	-2.26806	0.0236391	0.779901	1
CDI-14	P11362	FGFR1	Fibroblast growth factor receptor 1	-0.416377	0.180898	-2.30173	0.0216957	0.779901	1
CDI-14	P43121	MCAM	Cell surface glycoprotein MUC18	-0.44204	0.193037	-2.28992	0.0223371	0.779901	1
CDI-14	P55103	INHBC	Inhibin beta C chain	0.540209	0.180326	2.99574	0.00285513	0.47172	1
CDI-14	P55290	CDH13	Cadherin-13	-0.504649	0.196724	-2.56527	0.0105178	0.659616	1
CDI-14	P69892	HBG2	Hemoglobin subunit gamma-2	-0.483194	0.181976	-2.65526	0.00813955	0.595544	1
CDI-14	Q12860	CNTN1	Contactin-1	-0.41755	0.190642	-2.19023	0.0288449	0.779901	1
CDI-14	Q13449	LSAMP	Limbic system-associated membrane protein	-0.57005	0.19354	-2.94538	0.00333587	0.47172	1
CDI-14	Q99983	OMD	Osteomodulin	-0.648074	0.179802	-3.60439	0.000337629	0.148219	0.148219
CDI-14	Q9NY15	STAB1	Stabilin-1	-0.518087	0.183374	-2.82531	0.00486703	0.47172	1
MDD-14	O14791	APOL1	Apolipoprotein L1	0.0525777	0.0255548	2.05745	0.0400155	0.845184	1
MDD-14	P00918	CA2	Carbonic anhydrase 2	-0.0487483	0.0219151	-2.22442	0.026452	0.845184	1
MDD-14	P01024	C3	Complement C3	0.0480546	0.0239657	2.00514	0.0453391	0.845184	1
MDD-14	P01137	TGFB1	Transforming growth factor beta-1 proprotein	0.0450563	0.0222207	2.02767	0.0429793	0.845184	1
MDD-14	P01344	IGF2	Insulin-like growth factor II	-0.0455026	0.0229781	-1.98026	0.0480558	0.845184	1
MDD-14	P02533	KRT14	Keratin, type I cytoskeletal 14	0.0458564	0.0226159	2.02761	0.0429871	0.845184	1
MDD-14	P02741	CRP	C-reactive protein	0.0507313	0.0250111	2.02835	0.0428926	0.845184	1
MDD-14	P03950	ANG	Angiogenin	-0.050133	0.0235248	-2.13107	0.033437	0.845184	1
MDD-14	P05156	CFI	Complement factor I	0.0583251	0.0235583	2.47577	0.0135249	0.845184	1
MDD-14	P05160	F13B	Coagulation factor XIII B chain	0.0585812	0.0231545	2.53002	0.0116181	0.845184	1
MDD-14	P05543	SERPINA7	Thyroxine-binding globulin	0.0542269	0.0261927	2.0703	0.0387838	0.845184	1
MDD-14	P07307	ASGR2	Asialoglycoprotein receptor 2	-0.0439967	0.0222043	-1.98145	0.0479249	0.845184	1
MDD-14	P17936	IGFBP3	Insulin-like growth factor-binding protein 3	-0.0582607	0.0237283	-2.45533	0.0143143	0.845184	1
MDD-14	P18065	IGFBP2	Insulin-like growth factor-binding protein 2	-0.0469873	0.0233211	-2.01479	0.0442989	0.845184	1
MDD-14	P33151	CDH5	Cadherin-5	-0.074225	0.023909	-3.10448	0.00198671	0.845184	0.872167
MDD-14	P35527	KRT9	Keratin, type I cytoskeletal 9	0.0470344	0.022673	2.07447	0.03841	0.845184	1
MDD-14	P36980	CFHR2	Complement factor H-related protein 2	0.047884	0.0234775	2.03957	0.0418461	0.845184	1
MDD-14	P40189	IL6ST	Interleukin-6 receptor subunit beta	-0.0620422	0.0230037	-2.69705	0.0071711	0.845184	1
MDD-14	P80723	BASP1	Brain acid soluble protein 1	-0.0438319	0.0221365	-1.98008	0.0480958	0.845184	1
MDD-14	P98160	HSPG2	Basement membrane-specific heparan sulfate proteoglycan core protein	-0.0590491	0.0232107	-2.54405	0.011166	0.845184	1
MDD-14	Q01459	CTBS	Di-N-acetylchitobiase	0.0461209	0.0229072	2.01338	0.0444497	0.845184	1
MDD-14	Q9BXR6	CFHR5	Complement factor H-related protein 5	0.0492497	0.0231358	2.12872	0.0336403	0.845184	1
MDD-14	Q9H1U4	MEGF9	Multiple epidermal growth factor-like domains protein 9	0.0533741	0.0233017	2.29056	0.0222774	0.845184	1
MDD-14	Q9UBX1	CTSF	Cathepsin F	-0.0448585	0.0226948	-1.9766	0.0484724	0.845184	1
GBI-17	P03951	F11	Coagulation factor XI	-0.390646	0.189936	-2.05673	0.040126	0.998502	1
GBI-17	P04264	KRT1	Keratin, type II cytoskeletal 1	-0.362656	0.181722	-1.99566	0.0463839	0.998502	1
GBI-17	P05062	ALDOB	Fructose-bisphosphate aldolase B	0.408891	0.1931	2.1175	0.0345926	0.998502	1
GBI-17	P06702	S100A9	Protein S100-A9	-0.373508	0.187682	-1.99011	0.0469974	0.998502	1
GBI-17	P08603	CFH	Complement factor H	-0.38835	0.194166	-2.0001	0.0459285	0.998502	1
GBI-17	P10586	PTPRF	Receptor-type tyrosine-protein phosphatase F	-0.597624	0.175687	-3.40164	0.000712995	0.313005	0.313005
GBI-17	P11717	IGF2R	Cation-independent mannose-6-phosphate receptor	-0.37182	0.181366	-2.05012	0.0407525	0.998502	1
GBI-17	P24593	IGFBP5	Insulin-like growth factor-binding protein 5	-0.438762	0.192661	-2.27737	0.0230853	0.998502	1
GBI-17	P30043	BLVRB	Flavin reductase (NADPH)	-0.384555	0.186725	-2.05948	0.0398445	0.998502	1
GBI-17	P32119	PRDX2	Peroxiredoxin-2	-0.433809	0.184126	-2.35604	0.0187656	0.998502	1
GBI-17	P48594	SERPINB4	Serpin B4	-0.37249	0.177851	-2.09439	0.0366126	0.998502	1
GBI-17	P61626	LYZ	Lysozyme C	0.383811	0.19314	1.98722	0.047327	0.998502	1
GBI-17	Q13449	LSAMP	Limbic system-associated membrane protein	-0.388777	0.189697	-2.04946	0.0408182	0.998502	1
GBI-17	Q15063	POSTN	Periostin	-0.402029	0.186655	-2.15386	0.0316143	0.998502	1
GBI-17	Q15113	PCOLCE	Procollagen C-endopeptidase enhancer 1	0.398076	0.18646	2.13491	0.0331383	0.998502	1
GBI-17	Q562R1	ACTBL2	Beta-actin-like protein 2	0.359404	0.178276	2.016	0.0442402	0.998502	1
GBI-17	Q6YHK3	CD109	CD109 antigen	-0.381231	0.190101	-2.00542	0.0453372	0.998502	1
GBI-17	Q8N1F8	STK11IP	Serine/threonine-protein kinase 11-interacting protein	0.392849	0.18361	2.13958	0.0327586	0.998502	1
GBI-17	Q99983	OMD	Osteomodulin	-0.415778	0.185885	-2.23674	0.025639	0.998502	1
GBI-22	A1L4H1	SSC5D	Soluble scavenger receptor cysteine-rich domain-containing protein SSC5D	0.372597	0.173404	2.14872	0.0319933	0.436618	1
GBI-22	O00533	CHL1	Neural cell adhesion molecule L1-like protein	-0.36042	0.178405	-2.02024	0.0437328	0.459853	1
GBI-22	O75594	PGLYRP1	Peptidoglycan recognition protein 1	0.351932	0.163469	2.15289	0.0316754	0.436618	1
GBI-22	P00488	F13A1	Coagulation factor XIII A chain	0.337916	0.166599	2.02833	0.0429036	0.459853	1
GBI-22	P00747	PLG	Plasminogen	-0.390983	0.182523	-2.1421	0.0325216	0.436618	1
GBI-22	P02649	APOE	Apolipoprotein E	0.435159	0.172236	2.52653	0.0117358	0.436618	1
GBI-22	P02655	APOC2	Apolipoprotein C-II	0.385807	0.176295	2.18842	0.028962	0.436618	1
GBI-22	P02750	LRG1	Leucine-rich alpha-2-glycoprotein	0.413184	0.183602	2.25043	0.0247333	0.436618	1
GBI-22	P02760	AMBP	Protein AMBP	-0.348734	0.169408	-2.05854	0.0399026	0.455569	1
GBI-22	P02766	TTR	Transthyretin	-0.469171	0.186644	-2.51372	0.0121651	0.436618	1
GBI-22	P04004	VTN	Vitronectin	0.386361	0.184483	2.09429	0.0365952	0.437698	1
GBI-22	P05062	ALDOB	Fructose-bisphosphate aldolase B	0.412331	0.171391	2.40579	0.0164025	0.436618	1
GBI-22	P05121	SERPINE1	Plasminogen activator inhibitor 1	0.358547	0.165544	2.16587	0.0306566	0.436618	1
GBI-22	P05164	MPO	Myeloperoxidase	0.448684	0.167906	2.67223	0.00770715	0.436618	1
GBI-22	P06396	GSN	Gelsolin	-0.400188	0.18013	-2.22166	0.026626	0.436618	1
GBI-22	P06681	C2	Complement C2	0.373434	0.169907	2.19788	0.0282771	0.436618	1
GBI-22	P07339	CTSD	Cathepsin D	0.375027	0.165892	2.26067	0.0241006	0.436618	1
GBI-22	P07942	LAMB1	Laminin subunit beta-1	-0.36552	0.164777	-2.21826	0.0268619	0.436618	1
GBI-22	P07996	THBS1	Thrombospondin-1	0.365509	0.170922	2.13845	0.032821	0.436618	1
GBI-22	P11362	FGFR1	Fibroblast growth factor receptor 1	-0.399769	0.162086	-2.46641	0.0139139	0.436618	1
GBI-22	P11597	CETP	Cholesteryl ester transfer protein	-0.416588	0.169752	-2.4541	0.0143616	0.436618	1
GBI-22	P14780	MMP9	Matrix metalloproteinase-9	0.344436	0.170707	2.01771	0.043995	0.459853	1
GBI-22	P16112	ACAN	Aggrecan core protein	-0.357465	0.166916	-2.14159	0.0325778	0.436618	1
GBI-22	P24043	LAMA2	Laminin subunit alpha-2	-0.387205	0.167336	-2.31394	0.0209621	0.436618	1
GBI-22	P27169	PON1	Serum paraoxonase/arylesterase 1	-0.36279	0.172952	-2.09763	0.0362908	0.437698	1
GBI-22	P32119	PRDX2	Peroxiredoxin-2	-0.368705	0.161032	-2.28964	0.0223554	0.436618	1
GBI-22	P33151	CDH5	Cadherin-5	-0.569429	0.175883	-3.23754	0.00126137	0.198497	0.553742
GBI-22	P35542	SAA4	Serum amyloid A-4 protein	0.355188	0.173041	2.05263	0.040472	0.455569	1
GBI-22	P49913	CAMP	Cathelicidin antimicrobial peptide	0.368815	0.16845	2.18946	0.028886	0.436618	1
GBI-22	P55290	CDH13	Cadherin-13	-0.5597	0.174091	-3.21499	0.00136292	0.198497	0.59832
GBI-22	P61626	LYZ	Lysozyme C	0.464631	0.173979	2.67062	0.00774288	0.436618	1
GBI-22	P61769	B2M	Beta-2-microglobulin	0.358883	0.170147	2.10925	0.0352685	0.437698	1
GBI-22	P69892	HBG2	Hemoglobin subunit gamma-2	-0.392072	0.163067	-2.40435	0.0164886	0.436618	1
GBI-22	Q12841	FSTL1	Follistatin-related protein 1	0.366756	0.169707	2.16111	0.0310216	0.436618	1
GBI-22	Q12860	CNTN1	Contactin-1	-0.401518	0.168664	-2.38059	0.0175485	0.436618	1
GBI-22	Q13201	MMRN1	Multimerin-1	0.44903	0.169071	2.65587	0.00808631	0.436618	1
GBI-22	Q6UXB8	PI16	Peptidase inhibitor 16	-0.352393	0.16853	-2.09097	0.0368902	0.437698	1
GBI-22	Q86SQ4	ADGRG6	Adhesion G-protein coupled receptor G6	0.406	0.1804	2.25055	0.0247209	0.436618	1
GBI-22	Q86VB7	CD163	Scavenger receptor cysteine-rich type 1 protein M130	0.578818	0.173821	3.32997	0.00091305	0.198497	0.400829
GBI-22	Q92954	PRG4	Proteoglycan 4	0.608888	0.194424	3.13175	0.00180863	0.198497	0.793987
GBI-22	Q99983	OMD	Osteomodulin	-0.4214	0.164167	-2.5669	0.0104773	0.436618	1
GBI-22	Q9Y6Z7	COLEC10	Collectin-10	-0.391911	0.169512	-2.312	0.0210664	0.436618	1
MDD-22	P00746	CFD	Complement factor D	0.307169	0.128063	2.39857	0.0164592	0.826207	1
MDD-22	P01034	CST3	Cystatin-C	0.256897	0.123151	2.08603	0.0369755	0.826207	1
MDD-22	P02745	C1QA	Complement C1q subcomponent subunit A	-0.262647	0.112788	-2.32868	0.0198762	0.826207	1
MDD-22	P02746	C1QB	Complement C1q subcomponent subunit B	-0.376307	0.119777	-3.14174	0.00167947	0.737285	0.737285
MDD-22	P03951	F11	Coagulation factor XI	-0.278044	0.115589	-2.40545	0.0161524	0.826207	1
MDD-22	P04075	ALDOA	Fructose-bisphosphate aldolase A	-0.260572	0.12204	-2.13514	0.0327497	0.826207	1
MDD-22	P05155	SERPING1	Plasma protease C1 inhibitor	-0.252809	0.116907	-2.16248	0.0305815	0.826207	1
MDD-22	P05156	CFI	Complement factor I	-0.330935	0.1157	-2.86028	0.0042327	0.826207	1
MDD-22	P08603	CFH	Complement factor H	-0.250069	0.120298	-2.07875	0.0376404	0.826207	1
MDD-22	P11047	LAMC1	Laminin subunit gamma-1	-0.233635	0.099954	-2.33742	0.0194171	0.826207	1
MDD-22	P12109	COL6A1	Collagen alpha-1(VI) chain	-0.235059	0.10831	-2.17025	0.0299879	0.826207	1
MDD-22	P13473	LAMP2	Lysosome-associated membrane glycoprotein 2	0.238804	0.114809	2.08002	0.0375241	0.826207	1
MDD-22	P13727	PRG2	Bone marrow proteoglycan	-0.238479	0.114138	-2.08939	0.0366728	0.826207	1
MDD-22	P14618	PKM	Pyruvate kinase PKM	-0.319908	0.123937	-2.58122	0.00984527	0.826207	1
MDD-22	P24043	LAMA2	Laminin subunit alpha-2	-0.215706	0.0917233	-2.3517	0.0186877	0.826207	1
MDD-22	P34096	RNASE4	Ribonuclease 4	0.271568	0.12352	2.19858	0.0279081	0.826207	1
MDD-22	P50395	GDI2	Rab GDP dissociation inhibitor beta	0.278635	0.126605	2.20083	0.0277483	0.826207	1
MDD-22	P60174	TPI1	Triosephosphate isomerase	-0.238741	0.119257	-2.00191	0.0452947	0.828515	1
MDD-22	P63261	ACTG1	Actin, cytoplasmic 2	-0.282391	0.116762	-2.41851	0.0155843	0.826207	1
MDD-22	P68032.P68133	NA	NA	-0.227868	0.11338	-2.00977	0.0444556	0.828515	1
MDD-22	Q12884	FAP	Prolyl endopeptidase FAP	-0.23975	0.110357	-2.1725	0.0298183	0.826207	1
MDD-22	Q4LDE5	SVEP1	Sushi, von Willebrand factor type A, EGF and pentraxin domain-containing protein 1	-0.225675	0.102471	-2.20233	0.027642	0.826207	1
MDD-22	Q8NDA2	HMCN2	Hemicentin-2	0.241496	0.118328	2.0409	0.041261	0.828515	1
MDD-22	Q9Y6Z7	COLEC10	Collectin-10	-0.23244	0.114982	-2.02153	0.0432249	0.828515	1
dep_meds	O75882	ATRN	Attractin	0.48552	0.241855	2.00748	0.0446988	0.989979	1
dep_meds	P00338	LDHA	L-lactate dehydrogenase A chain	-0.492056	0.218746	-2.24944	0.0244844	0.989979	1
dep_meds	P00915	CA1	Carbonic anhydrase 1	-0.410915	0.172276	-2.38522	0.0170691	0.989979	1
dep_meds	P03951	F11	Coagulation factor XI	-0.462031	0.230537	-2.00415	0.0450544	0.989979	1
dep_meds	P04275	VWF	von Willebrand factor	-0.539174	0.22335	-2.41403	0.0157771	0.989979	1
dep_meds	P07195	LDHB	L-lactate dehydrogenase B chain	-0.557195	0.224103	-2.48634	0.0129065	0.989979	1
dep_meds	P08709	F7	Coagulation factor VII	0.586554	0.229094	2.56031	0.0104578	0.989979	1
dep_meds	P13796	LCP1	Plastin-2	-0.732136	0.210445	-3.47899	0.000503316	0.220956	0.220956
dep_meds	P22352	GPX3	Glutathione peroxidase 3	-0.578861	0.241253	-2.39939	0.0164222	0.989979	1
dep_meds	P48668	KRT6C	Keratin, type II cytoskeletal 6C	-0.381056	0.164593	-2.31514	0.0206054	0.989979	1
dep_meds	P53634	CTSC	Dipeptidyl peptidase 1	0.574539	0.260197	2.20809	0.0272378	0.989979	1
dep_meds	P61769	B2M	Beta-2-microglobulin	0.490862	0.248545	1.97494	0.0482749	0.989979	1
dep_meds	Q12841	FSTL1	Follistatin-related protein 1	0.696446	0.302922	2.29909	0.0214996	0.989979	1
dep_meds	Q9BY67	CADM1	Cell adhesion molecule 1	1.9019	0.70609	2.69357	0.00706921	0.989979	1
MPNI-pz	O00592	PODXL	Podocalyxin	-0.0712063	0.0360686	-1.97419	0.0488112	0.476181	1
MPNI-pz	O14786	NRP1	Neuropilin-1	-0.0715711	0.0336799	-2.12504	0.0339926	0.437502	1
MPNI-pz	O75882	ATRN	Attractin	-0.0857355	0.035159	-2.43851	0.015002	0.313613	1
MPNI-pz	O95497	VNN1	Pantetheinase	0.0765659	0.0360504	2.12386	0.0340282	0.437502	1
MPNI-pz	P02533	KRT14	Keratin, type I cytoskeletal 14	-0.0644476	0.0320912	-2.00826	0.0450971	0.474793	1
MPNI-pz	P02652	APOA2	Apolipoprotein A-II	0.0734553	0.0351812	2.08791	0.0371857	0.441204	1
MPNI-pz	P02747	C1QC	Complement C1q subcomponent subunit C	-0.0737075	0.0345306	-2.13456	0.0331799	0.437502	1
MPNI-pz	P02760	AMBP	Protein AMBP	-0.0699875	0.0337949	-2.07095	0.0387764	0.44797	1
MPNI-pz	P03950	ANG	Angiogenin	0.0797188	0.0354698	2.24751	0.0249245	0.378855	1
MPNI-pz	P04070	PROC	Vitamin K-dependent protein C	0.068177	0.0343513	1.9847	0.0475875	0.474793	1
MPNI-pz	P05160	F13B	Coagulation factor XIII B chain	0.0806169	0.0339292	2.37604	0.0177956	0.338581	1
MPNI-pz	P05546	SERPIND1	Heparin cofactor 2	0.0918997	0.034738	2.64551	0.00835874	0.262106	1
MPNI-pz	P07339	CTSD	Cathepsin D	0.0871875	0.0327765	2.66006	0.00803477	0.262106	1
MPNI-pz	P07911	UMOD	Uromodulin	-0.11279	0.0338983	-3.3273	0.000925767	0.0812823	0.406412
MPNI-pz	P08238	HSP90AB1	Heat shock protein HSP 90-beta	-0.0631808	0.0313438	-2.01574	0.0443061	0.474793	1
MPNI-pz	P08571	CD14	Monocyte differentiation antigen CD14	0.13133	0.0329338	3.98769	7.48534e-05	0.0164303	0.0328607
MPNI-pz	P09172	DBH	Dopamine beta-hydroxylase	-0.134729	0.0378006	-3.56421	0.000389224	0.0478246	0.170869
MPNI-pz	P09960	LTA4H	Leukotriene A-4 hydrolase	0.0793399	0.0318445	2.49148	0.0130049	0.286976	1
MPNI-pz	P0C0L5	C4B	Complement C4-B	0.0807357	0.0357186	2.26032	0.0241109	0.378855	1
MPNI-pz	P11047	LAMC1	Laminin subunit gamma-1	-0.0684538	0.0323746	-2.11443	0.0348806	0.437502	1
MPNI-pz	P12821	ACE	Angiotensin-converting enzyme	-0.0721261	0.0361865	-1.99318	0.046646	0.474793	1
MPNI-pz	P14618	PKM	Pyruvate kinase PKM	-0.0859561	0.0343808	-2.50012	0.0126875	0.286976	1
MPNI-pz	P15169	CPN1	Carboxypeptidase N catalytic chain	-0.0792548	0.0378957	-2.09139	0.0368464	0.441204	1
MPNI-pz	P19021	PAM	Peptidyl-glycine alpha-amidating monooxygenase	0.0828044	0.0349968	2.36606	0.0183111	0.338581	1
MPNI-pz	P19320	VCAM1	Vascular cell adhesion protein 1	-0.0809757	0.0348863	-2.32113	0.0205925	0.361604	1
MPNI-pz	P19827	ITIH1	Inter-alpha-trypsin inhibitor heavy chain H1	-0.0894246	0.0345472	-2.58848	0.00986323	0.286976	1
MPNI-pz	P23142	FBLN1	Fibulin-1	-0.099821	0.0336523	-2.96624	0.00312825	0.168556	1
MPNI-pz	P43251	BTD	Biotinidase	-0.0765983	0.0356381	-2.14934	0.031957	0.437502	1
MPNI-pz	P54289	CACNA2D1	Voltage-dependent calcium channel subunit alpha-2/delta-1	-0.0785561	0.0346973	-2.26404	0.0239032	0.378855	1
MPNI-pz	P98160	HSPG2	Basement membrane-specific heparan sulfate proteoglycan core protein	-0.0807065	0.0341776	-2.36138	0.0185101	0.338581	1
MPNI-pz	Q01459	CTBS	Di-N-acetylchitobiase	0.0679358	0.034128	1.99062	0.0469386	0.474793	1
MPNI-pz	Q07954	LRP1	Prolow-density lipoprotein receptor-related protein 1	-0.0778962	0.0347263	-2.24314	0.0252302	0.378855	1
MPNI-pz	Q12860	CNTN1	Contactin-1	-0.105644	0.0344058	-3.07054	0.00222744	0.139693	0.977848
MPNI-pz	Q14126	DSG2	Desmoglein-2	-0.0955598	0.0336185	-2.84248	0.00461736	0.184275	1
MPNI-pz	Q14515	SPARCL1	SPARC-like protein 1	-0.097152	0.0336143	-2.8902	0.0039868	0.17502	1
MPNI-pz	Q15828	CST6	Cystatin-M	-0.0787034	0.0352424	-2.2332	0.0258899	0.378855	1
MPNI-pz	Q6YHK3	CD109	CD109 antigen	-0.0697851	0.0345434	-2.02022	0.0437739	0.474793	1
MPNI-pz	Q76LX8	ADAMTS13	A disintegrin and metalloproteinase with thrombospondin motifs 13	-0.0931542	0.0346552	-2.68803	0.00736905	0.262106	1
MPNI-pz	Q7Z7M0	MEGF8	Multiple epidermal growth factor-like domains protein 8	-0.0892509	0.0357735	-2.49489	0.0128516	0.286976	1
MPNI-pz	Q99784	OLFM1	Noelin	-0.0962383	0.0327836	-2.93557	0.0034556	0.168556	1
MPNI-pz	Q99969	RARRES2	Retinoic acid receptor responder protein 2	0.110166	0.03113	3.53889	0.00043576	0.0478246	0.191298
MPNI-pz	Q99983	OMD	Osteomodulin	-0.104095	0.0322907	-3.22368	0.0013367	0.097802	0.586812
MPNI-pz	Q9NPH3	IL1RAP	Interleukin-1 receptor accessory protein	-0.0930795	0.0374104	-2.48807	0.0130741	0.286976	1
MPNI-pz	Q9Y5Y7	LYVE1	Lymphatic vessel endothelial hyaluronic acid receptor 1	-0.0863019	0.0336203	-2.56696	0.0104874	0.286976	1
MPNI-pz	Q9Y6R7	FCGBP	IgGFc-binding protein	-0.175334	0.0364827	-4.80595	1.88617e-06	0.000828027	0.000828027
MPNI-p12p	O75636	FCN3	Ficolin-3	0.672338	0.308558	2.17897	0.0296884	0.727586	1
MPNI-p12p	P00748	F12	Coagulation factor XII	-0.692572	0.318147	-2.17689	0.0298327	0.727586	1
MPNI-p12p	P01008	SERPINC1	Antithrombin-III	0.631017	0.303929	2.0762	0.0382974	0.833499	1
MPNI-p12p	P02452	COL1A1	Collagen alpha-1(I) chain	0.706316	0.273243	2.58494	0.0100002	0.707478	1
MPNI-p12p	P04278	SHBG	Sex hormone-binding globulin	-0.930655	0.380667	-2.4448	0.0147856	0.707478	1
MPNI-p12p	P05160	F13B	Coagulation factor XIII B chain	0.62604	0.278313	2.2494	0.0248465	0.727586	1
MPNI-p12p	P06727	APOA4	Apolipoprotein A-IV	0.588845	0.295531	1.9925	0.0467377	0.833499	1
MPNI-p12p	P08571	CD14	Monocyte differentiation antigen CD14	0.920946	0.267237	3.44618	0.00061005	0.267812	0.267812
MPNI-p12p	P09172	DBH	Dopamine beta-hydroxylase	-0.916148	0.308146	-2.97309	0.0030523	0.627464	1
MPNI-p12p	P11047	LAMC1	Laminin subunit gamma-1	-0.60699	0.265592	-2.28542	0.0226444	0.727586	1
MPNI-p12p	P12259	F5	Coagulation factor V	0.68511	0.292188	2.34476	0.0193388	0.707478	1
MPNI-p12p	P19021	PAM	Peptidyl-glycine alpha-amidating monooxygenase	0.727686	0.291739	2.4943	0.0129333	0.707478	1
MPNI-p12p	P20023	CR2	Complement receptor type 2	0.814549	0.2952	2.75932	0.00596027	0.65414	1
MPNI-p12p	P20742	PZP	Pregnancy zone protein	-0.841418	0.332568	-2.53006	0.0116699	0.707478	1
MPNI-p12p	P43121	MCAM	Cell surface glycoprotein MUC18	0.559595	0.275526	2.031	0.0427118	0.833499	1
MPNI-p12p	P43652	AFM	Afamin	0.663973	0.282127	2.35346	0.0189024	0.707478	1
MPNI-p12p	P49913	CAMP	Cathelicidin antimicrobial peptide	-0.610846	0.280117	-2.18068	0.0295805	0.727586	1
MPNI-p12p	Q08380	LGALS3BP	Galectin-3-binding protein	-0.742677	0.309326	-2.40095	0.0166345	0.707478	1
MPNI-p12p	Q15848	ADIPOQ	Adiponectin	-0.571799	0.278116	-2.05597	0.0402376	0.833499	1
MPNI-p12p	Q99969	RARRES2	Retinoic acid receptor responder protein 2	0.536203	0.253001	2.11937	0.0345378	0.798006	1
MPNI-p12p	Q99983	OMD	Osteomodulin	-0.69334	0.265322	-2.6132	0.00920859	0.707478	1
MPNI-p12p	Q9UBX1	CTSF	Cathepsin F	-0.576487	0.263764	-2.18561	0.029255	0.727586	1
MPNI-p12p	Q9Y6R7	FCGBP	IgGFc-binding protein	-0.846414	0.295321	-2.86608	0.00428791	0.627464	1
MPNI-s14p	O00592	PODXL	Podocalyxin	-0.85193	0.272663	-3.12448	0.00186174	0.119593	0.817302
MPNI-s14p	O14786	NRP1	Neuropilin-1	-0.702994	0.256325	-2.74258	0.00626835	0.164174	1
MPNI-s14p	O15204	ADAMDEC1	ADAM DEC1	-0.556602	0.258361	-2.15436	0.0316008	0.227422	1
MPNI-s14p	O43866	CD5L	CD5 antigen-like	-0.561239	0.264518	-2.12174	0.0342223	0.240524	1
MPNI-s14p	P00746	CFD	Complement factor D	-0.626159	0.281939	-2.2209	0.0266958	0.222719	1
MPNI-s14p	P02656	APOC3	Apolipoprotein C-III	0.55954	0.259465	2.15652	0.0313978	0.227422	1
MPNI-s14p	P02741	CRP	C-reactive protein	0.559054	0.27552	2.02909	0.0428537	0.276658	1
MPNI-s14p	P02743	APCS	Serum amyloid P-component	0.636289	0.285834	2.22608	0.0263378	0.222719	1
MPNI-s14p	P02747	C1QC	Complement C1q subcomponent subunit C	-0.770316	0.259935	-2.96349	0.00315171	0.15251	1
MPNI-s14p	P02765	AHSG	Alpha-2-HS-glycoprotein	-0.573266	0.261014	-2.1963	0.0284106	0.222719	1
MPNI-s14p	P05019	IGF1	Insulin-like growth factor I	-0.736715	0.272283	-2.70569	0.00699464	0.164174	1
MPNI-s14p	P05452	CLEC3B	Tetranectin	-0.666095	0.285743	-2.3311	0.0200477	0.220024	1
MPNI-s14p	P05543	SERPINA7	Thyroxine-binding globulin	0.653454	0.290909	2.24625	0.025012	0.222719	1
MPNI-s14p	P06396	GSN	Gelsolin	-0.649995	0.276872	-2.34763	0.0191885	0.220024	1
MPNI-s14p	P07911	UMOD	Uromodulin	-0.53775	0.259667	-2.07092	0.038752	0.25776	1
MPNI-s14p	P08195	SLC3A2	4F2 cell-surface antigen heavy chain	-0.697543	0.273387	-2.55148	0.0109677	0.208724	1
MPNI-s14p	P08709	F7	Coagulation factor VII	0.558294	0.252394	2.212	0.0273192	0.222719	1
MPNI-s14p	P09172	DBH	Dopamine beta-hydroxylase	-0.618711	0.278022	-2.22541	0.0263908	0.222719	1
MPNI-s14p	P0C0L4	C4A	Complement C4-A	0.617176	0.271059	2.27691	0.0231036	0.222719	1
MPNI-s14p	P0C0L5	C4B	Complement C4-B	1.08126	0.263027	4.11084	4.42718e-05	0.0194353	0.0194353
MPNI-s14p	P10643	C7	Complement component C7	-0.611309	0.277827	-2.20032	0.0281253	0.222719	1
MPNI-s14p	P10646	TFPI	Tissue factor pathway inhibitor	-0.579002	0.262388	-2.20666	0.0276737	0.222719	1
MPNI-s14p	P10721	KIT	Mast/stem cell growth factor receptor Kit	-0.61693	0.261335	-2.36068	0.0185387	0.219959	1
MPNI-s14p	P12821	ACE	Angiotensin-converting enzyme	-0.565194	0.271898	-2.0787	0.0380221	0.256996	1
MPNI-s14p	P13598	ICAM2	Intercellular adhesion molecule 2	-0.580746	0.262217	-2.21475	0.02711	0.222719	1
MPNI-s14p	P14151	SELL	L-selectin	-0.524166	0.261055	-2.00787	0.0450557	0.282564	1
MPNI-s14p	P14618	PKM	Pyruvate kinase PKM	-0.652594	0.265342	-2.45945	0.0141807	0.211472	1
MPNI-s14p	P15144	ANPEP	Aminopeptidase N	-0.615189	0.256914	-2.39454	0.0169301	0.218597	1
MPNI-s14p	P16035	TIMP2	Metalloproteinase inhibitor 2	-0.523889	0.260196	-2.01344	0.0444731	0.282564	1
MPNI-s14p	P17936	IGFBP3	Insulin-like growth factor-binding protein 3	-0.780589	0.271065	-2.87971	0.00410641	0.15251	1
MPNI-s14p	P19823	ITIH2	Inter-alpha-trypsin inhibitor heavy chain H2	-0.599969	0.263081	-2.28055	0.0228872	0.222719	1
MPNI-s14p	P19827	ITIH1	Inter-alpha-trypsin inhibitor heavy chain H1	-0.634024	0.263132	-2.40953	0.0162451	0.218597	1
MPNI-s14p	P20023	CR2	Complement receptor type 2	-0.623791	0.275401	-2.26503	0.023829	0.222719	1
MPNI-s14p	P20742	PZP	Pregnancy zone protein	0.694279	0.315974	2.19726	0.0283521	0.222719	1
MPNI-s14p	P23142	FBLN1	Fibulin-1	-0.630395	0.258319	-2.44038	0.0149331	0.211472	1
MPNI-s14p	P24593	IGFBP5	Insulin-like growth factor-binding protein 5	-0.723151	0.261514	-2.76524	0.00584829	0.164174	1
MPNI-s14p	P28799	GRN	Progranulin	-0.678887	0.259344	-2.61771	0.00905197	0.189229	1
MPNI-s14p	P40189	IL6ST	Interleukin-6 receptor subunit beta	-0.932461	0.251152	-3.71274	0.000224146	0.0328	0.0984001
MPNI-s14p	P43121	MCAM	Cell surface glycoprotein MUC18	-0.702519	0.261828	-2.68313	0.00747944	0.164174	1
MPNI-s14p	P43251	BTD	Biotinidase	-0.524894	0.264957	-1.98105	0.0479906	0.296731	1
MPNI-s14p	P49747	COMP	Cartilage oligomeric matrix protein	-0.584959	0.28499	-2.05256	0.0405015	0.265375	1
MPNI-s14p	P54289	CACNA2D1	Voltage-dependent calcium channel subunit alpha-2/delta-1	-0.672601	0.259187	-2.59504	0.00966747	0.19291	1
MPNI-s14p	P55056	APOC4	Apolipoprotein C-IV	0.56095	0.258253	2.17209	0.030197	0.224686	1
MPNI-s14p	P55290	CDH13	Cadherin-13	-0.873163	0.265468	-3.28915	0.00105718	0.0928203	0.464101
MPNI-s14p	P62913	RPL11	60S ribosomal protein L11	-0.667854	0.263225	-2.53719	0.0114109	0.208724	1
MPNI-s14p	P98160	HSPG2	Basement membrane-specific heparan sulfate proteoglycan core protein	-0.590115	0.257019	-2.296	0.0219898	0.222719	1
MPNI-s14p	Q01469	FABP5	Fatty acid-binding protein 5	-0.533165	0.251626	-2.11888	0.0345172	0.240524	1
MPNI-s14p	Q04756	HGFAC	Hepatocyte growth factor activator	-0.595186	0.273567	-2.17565	0.0299274	0.224686	1
MPNI-s14p	Q07954	LRP1	Prolow-density lipoprotein receptor-related protein 1	-0.650157	0.26454	-2.45768	0.0142394	0.211472	1
MPNI-s14p	Q12805	EFEMP1	EGF-containing fibulin-like extracellular matrix protein 1	-0.577449	0.26005	-2.22053	0.026731	0.222719	1
MPNI-s14p	Q12860	CNTN1	Contactin-1	-0.654654	0.262974	-2.48942	0.013039	0.211472	1
MPNI-s14p	Q13449	LSAMP	Limbic system-associated membrane protein	-0.762349	0.265156	-2.8751	0.00416884	0.15251	1
MPNI-s14p	Q14126	DSG2	Desmoglein-2	-0.694205	0.251809	-2.75687	0.00599605	0.164174	1
MPNI-s14p	Q14515	SPARCL1	SPARC-like protein 1	-0.993816	0.255483	-3.88994	0.000110602	0.0242771	0.0485542
MPNI-s14p	Q14956	GPNMB	Transmembrane glycoprotein NMB	-0.813992	0.261169	-3.11672	0.00190696	0.119593	0.837154
MPNI-s14p	Q6EMK4	VASN	Vasorin	-0.643687	0.275981	-2.33236	0.0199862	0.220024	1
MPNI-s14p	Q6UX71	PLXDC2	Plexin domain-containing protein 2	-0.605219	0.271876	-2.22608	0.0263391	0.222719	1
MPNI-s14p	Q6YHK3	CD109	CD109 antigen	-0.626823	0.264402	-2.37072	0.0180344	0.219959	1
MPNI-s14p	Q7Z7M0	MEGF8	Multiple epidermal growth factor-like domains protein 8	-0.678646	0.271301	-2.50145	0.0126082	0.211472	1
MPNI-s14p	Q86TH1	ADAMTSL2	ADAMTS-like protein 2	-0.787063	0.257476	-3.05684	0.00232615	0.127647	1
MPNI-s14p	Q86U17	SERPINA11	Serpin A11	-0.622629	0.262719	-2.36994	0.0180947	0.219959	1
MPNI-s14p	Q8IUL8	CILP2	Cartilage intermediate layer protein 2	-0.703814	0.254571	-2.76471	0.00586413	0.164174	1
MPNI-s14p	Q99784	OLFM1	Noelin	-0.751552	0.257926	-2.91383	0.00369537	0.15251	1
MPNI-s14p	Q99983	OMD	Osteomodulin	-0.606681	0.248485	-2.44152	0.0149072	0.211472	1
MPNI-s14p	Q9H4G4	GLIPR2	Golgi-associated plant pathogenesis-related protein 1	-0.549836	0.252089	-2.18112	0.0295348	0.224686	1
MPNI-s14p	Q9NPH3	IL1RAP	Interleukin-1 receptor accessory protein	-0.919607	0.27372	-3.35966	0.000824624	0.0905025	0.36201
MPNI-s14p	Q9NPR2	SEMA4B	Semaphorin-4B	-0.732566	0.272046	-2.6928	0.00726292	0.164174	1
MPNI-s14p	Q9NY15	STAB1	Stabilin-1	-0.622971	0.251215	-2.47984	0.0134006	0.211472	1
MPNI-s14p	Q9Y251	HPSE	Heparanase	-0.530034	0.255022	-2.07838	0.0380518	0.256996	1
MPNI-s14p	Q9Y5Y7	LYVE1	Lymphatic vessel endothelial hyaluronic acid receptor 1	-0.618527	0.257451	-2.4025	0.016562	0.218597	1
MPNI-s14p	Q9Y6R7	FCGBP	IgGFc-binding protein	-0.746477	0.277384	-2.69113	0.00729777	0.164174	1
MPNI-s17p	O15204	ADAMDEC1	ADAM DEC1	-0.746894	0.265421	-2.814	0.00505047	0.31359	1
MPNI-s17p	O95497	VNN1	Pantetheinase	0.568165	0.257885	2.20317	0.0279678	0.51641	1
MPNI-s17p	P02743	APCS	Serum amyloid P-component	0.655927	0.283602	2.31284	0.021061	0.48662	1
MPNI-s17p	P03950	ANG	Angiogenin	0.684949	0.27065	2.53076	0.0116334	0.346853	1
MPNI-s17p	P05062	ALDOB	Fructose-bisphosphate aldolase B	0.583103	0.266799	2.18555	0.0292267	0.51641	1
MPNI-s17p	P05556	ITGB1	Integrin beta-1	-0.542931	0.260456	-2.08454	0.0375223	0.51641	1
MPNI-s17p	P07339	CTSD	Cathepsin D	0.560995	0.26437	2.12201	0.0342401	0.51641	1
MPNI-s17p	P07911	UMOD	Uromodulin	-0.703951	0.260821	-2.69898	0.00714328	0.31359	1
MPNI-s17p	P07942	LAMB1	Laminin subunit beta-1	-0.528528	0.254419	-2.0774	0.0381731	0.51641	1
MPNI-s17p	P09172	DBH	Dopamine beta-hydroxylase	-0.54295	0.274557	-1.97755	0.0484574	0.57494	1
MPNI-s17p	P10586	PTPRF	Receptor-type tyrosine-protein phosphatase F	-0.491003	0.244747	-2.00617	0.0452966	0.568149	1
MPNI-s17p	P10721	KIT	Mast/stem cell growth factor receptor Kit	-0.968646	0.265185	-3.65272	0.000281241	0.0617324	0.123465
MPNI-s17p	P11279	LAMP1	Lysosome-associated membrane glycoprotein 1	0.538395	0.260229	2.06893	0.0389671	0.51641	1
MPNI-s17p	P11362	FGFR1	Fibroblast growth factor receptor 1	-0.519045	0.262103	-1.98031	0.0481335	0.57494	1
MPNI-s17p	P12821	ACE	Angiotensin-converting enzyme	-0.738658	0.271124	-2.72443	0.00662298	0.31359	1
MPNI-s17p	P12955	PEPD	Xaa-Pro dipeptidase	-0.572942	0.262516	-2.1825	0.0294464	0.51641	1
MPNI-s17p	P15151	PVR	Poliovirus receptor	0.59386	0.259403	2.28933	0.0224029	0.491744	1
MPNI-s17p	P16035	TIMP2	Metalloproteinase inhibitor 2	-0.630954	0.262374	-2.40479	0.0164718	0.401729	1
MPNI-s17p	P23142	FBLN1	Fibulin-1	-1.0427	0.255365	-4.08316	5.02024e-05	0.0220388	0.0220388
MPNI-s17p	P35916	FLT4	Vascular endothelial growth factor receptor 3	0.655264	0.262273	2.4984	0.0127321	0.346853	1
MPNI-s17p	P98160	HSPG2	Basement membrane-specific heparan sulfate proteoglycan core protein	-0.537844	0.261331	-2.05809	0.0399953	0.51641	1
MPNI-s17p	Q00610	CLTC	Clathrin heavy chain 1	-0.531211	0.245933	-2.15998	0.0311773	0.51641	1
MPNI-s17p	Q01469	FABP5	Fatty acid-binding protein 5	-0.548869	0.261022	-2.10277	0.035901	0.51641	1
MPNI-s17p	Q04695	KRT17	Keratin, type I cytoskeletal 17	0.567057	0.251873	2.25136	0.0247448	0.51641	1
MPNI-s17p	Q12805	EFEMP1	EGF-containing fibulin-like extracellular matrix protein 1	-0.800143	0.257421	-3.10831	0.00196796	0.172787	0.863933
MPNI-s17p	Q12860	CNTN1	Contactin-1	-0.84724	0.267386	-3.1686	0.00160649	0.172787	0.70525
MPNI-s17p	Q14515	SPARCL1	SPARC-like protein 1	-0.640169	0.257216	-2.48883	0.0130766	0.346853	1
MPNI-s17p	Q15063	POSTN	Periostin	-0.692533	0.256196	-2.70314	0.00705797	0.31359	1
MPNI-s17p	Q6YHK3	CD109	CD109 antigen	-0.697718	0.266146	-2.62156	0.00896617	0.346853	1
MPNI-s17p	Q86TH1	ADAMTSL2	ADAMTS-like protein 2	-0.558869	0.265333	-2.10629	0.0355781	0.51641	1
MPNI-s17p	Q86UD1	OAF	Out at first protein homolog	0.62529	0.252211	2.47923	0.0134317	0.346853	1
MPNI-s17p	Q92820	GGH	Gamma-glutamyl hydrolase	0.646666	0.258243	2.5041	0.0125305	0.346853	1
MPNI-s17p	Q99969	RARRES2	Retinoic acid receptor responder protein 2	0.52812	0.255117	2.07011	0.0388591	0.51641	1
MPNI-s17p	Q9NPH3	IL1RAP	Interleukin-1 receptor accessory protein	-0.915731	0.278756	-3.28506	0.00107987	0.158021	0.474063
MPNI-s17p	Q9UJJ9	GNPTG	N-acetylglucosamine-1-phosphotransferase subunit gamma	-0.534757	0.247865	-2.15745	0.0313841	0.51641	1
MPNI-s17p	Q9Y5Y7	LYVE1	Lymphatic vessel endothelial hyaluronic acid receptor 1	-0.656555	0.261947	-2.50644	0.0124489	0.346853	1
MPNI-s17p	Q9Y6R7	FCGBP	IgGFc-binding protein	-0.791452	0.282629	-2.80033	0.00526689	0.31359	1
MPNI-t12p	O14791	APOL1	Apolipoprotein L1	0.905207	0.422019	2.14495	0.0323546	0.617551	1
MPNI-t12p	O75636	FCN3	Ficolin-3	0.909435	0.419357	2.16864	0.0304758	0.608131	1
MPNI-t12p	O95445	APOM	Apolipoprotein M	0.946895	0.380008	2.49178	0.0129929	0.475324	1
MPNI-t12p	P00734	F2	Prothrombin	0.996081	0.374894	2.65697	0.00809716	0.450088	1
MPNI-t12p	P00742	F10	Coagulation factor X	0.831558	0.402908	2.06389	0.0394268	0.621991	1
MPNI-t12p	P02652	APOA2	Apolipoprotein A-II	1.00746	0.384288	2.62164	0.00897496	0.450088	1
MPNI-t12p	P02749	APOH	Beta-2-glycoprotein 1	0.828018	0.41718	1.9848	0.0475917	0.621991	1
MPNI-t12p	P04070	PROC	Vitamin K-dependent protein C	0.849641	0.378385	2.24544	0.0251004	0.563121	1
MPNI-t12p	P05067	APP	Amyloid-beta precursor protein	0.949183	0.360464	2.63323	0.00869526	0.450088	1
MPNI-t12p	P05160	F13B	Coagulation factor XIII B chain	0.787015	0.3713	2.11962	0.0344721	0.621991	1
MPNI-t12p	P05546	SERPIND1	Heparin cofactor 2	1.03792	0.379269	2.73664	0.00640337	0.450088	1
MPNI-t12p	P07911	UMOD	Uromodulin	-0.948063	0.372032	-2.54834	0.0110807	0.475324	1
MPNI-t12p	P07996	THBS1	Thrombospondin-1	0.761207	0.385523	1.97448	0.0488125	0.621991	1
MPNI-t12p	P08571	CD14	Monocyte differentiation antigen CD14	0.9617	0.368064	2.61286	0.00922731	0.450088	1
MPNI-t12p	P09172	DBH	Dopamine beta-hydroxylase	-1.01806	0.420879	-2.41889	0.0158367	0.514174	1
MPNI-t12p	P09486	SPARC	SPARC	1.06227	0.403548	2.63232	0.00870445	0.450088	1
MPNI-t12p	P10720	PF4V1	Platelet factor 4 variant	0.766605	0.367936	2.08353	0.0376651	0.621991	1
MPNI-t12p	P14618	PKM	Pyruvate kinase PKM	-0.878649	0.376876	-2.3314	0.0201184	0.522078	1
MPNI-t12p	P19021	PAM	Peptidyl-glycine alpha-amidating monooxygenase	0.888189	0.38486	2.30782	0.0214064	0.522078	1
MPNI-t12p	P23142	FBLN1	Fibulin-1	-0.72596	0.368427	-1.97043	0.0492786	0.621991	1
MPNI-t12p	P26927	MST1	Hepatocyte growth factor-like protein	0.87783	0.368687	2.38096	0.0175686	0.514174	1
MPNI-t12p	P27169	PON1	Serum paraoxonase/arylesterase 1	0.906603	0.391867	2.31355	0.0210088	0.522078	1
MPNI-t12p	P43652	AFM	Afamin	1.19574	0.386224	3.09598	0.00205223	0.450088	0.900927
MPNI-t12p	P48740	MASP1	Mannan-binding lectin serine protease 1	0.957209	0.380339	2.51673	0.0121131	0.475324	1
MPNI-t12p	P68871	HBB	Hemoglobin subunit beta	-0.79002	0.353018	-2.23791	0.0256547	0.563121	1
MPNI-t12p	Q01459	CTBS	Di-N-acetylchitobiase	1.32605	0.371602	3.56848	0.000388572	0.170583	0.170583
MPNI-t12p	Q14766	LTBP1	Latent-transforming growth factor beta-binding protein 1	0.905542	0.380104	2.38235	0.0175335	0.514174	1
MPNI-t12p	Q86SQ4	ADGRG6	Adhesion G-protein coupled receptor G6	-0.807094	0.396224	-2.03697	0.0421299	0.621991	1
MPNI-t12p	Q96EE4	CCDC126	Coiled-coil domain-containing protein 126	0.941654	0.354483	2.65641	0.00813086	0.450088	1
MPNI-t12p	Q96NZ9	PRAP1	Proline-rich acidic protein 1	0.743431	0.362489	2.05091	0.0408057	0.621991	1
MPNI-t12p	Q99983	OMD	Osteomodulin	-0.774446	0.356566	-2.17196	0.0303146	0.608131	1
MPNI-t14p	O95497	VNN1	Pantetheinase	0.817586	0.397248	2.05812	0.0400562	0.999195	1
MPNI-t14p	P02654	APOC1	Apolipoprotein C-I	-0.816842	0.36297	-2.25044	0.024829	0.999195	1
MPNI-t14p	P05019	IGF1	Insulin-like growth factor I	-0.96933	0.378572	-2.56049	0.0107332	0.999195	1
MPNI-t14p	P05164	MPO	Myeloperoxidase	0.818222	0.386602	2.11645	0.0347651	0.999195	1
MPNI-t14p	P08571	CD14	Monocyte differentiation antigen CD14	0.990895	0.366052	2.70698	0.00701229	0.999195	1
MPNI-t14p	P11597	CETP	Cholesteryl ester transfer protein	-0.739405	0.372934	-1.98267	0.047908	0.999195	1
MPNI-t14p	P15169	CPN1	Carboxypeptidase N catalytic chain	-0.875621	0.445584	-1.96511	0.0499174	0.999195	1
MPNI-t14p	Q01459	CTBS	Di-N-acetylchitobiase	1.29238	0.390218	3.31195	0.000987905	0.43369	0.43369
MPNI-t14p	Q13103	SPP2	Secreted phosphoprotein 24	-1.03025	0.432419	-2.38254	0.017534	0.999195	1
MPNI-t14p	Q96S96	PEBP4	Phosphatidylethanolamine-binding protein 4	-0.896966	0.416718	-2.15245	0.0318236	0.999195	1
MPNI-t14p	Q99983	OMD	Osteomodulin	-0.939988	0.377648	-2.48906	0.0131227	0.999195	1
MPNI-t14p	Q9HDC9	APMAP	Adipocyte plasma membrane-associated protein	-0.860426	0.390776	-2.20184	0.0280928	0.999195	1
MPNI-t14p	Q9UNN8	PROCR	Endothelial protein C receptor	-0.947555	0.4033	-2.3495	0.019157	0.999195	1
MPNI-co14p	O75144	ICOSLG	ICOS ligand	-0.705248	0.309251	-2.2805	0.0228973	0.660526	1
MPNI-co14p	O75882	ATRN	Attractin	-0.660755	0.320952	-2.05873	0.0399102	0.660526	1
MPNI-co14p	O95479	H6PD	GDH/6PGL endoplasmic bifunctional protein	-0.708897	0.322137	-2.20061	0.0281048	0.660526	1
MPNI-co14p	P01031	C5	Complement C5	0.702789	0.320558	2.1924	0.0287005	0.660526	1
MPNI-co14p	P01344	IGF2	Insulin-like growth factor II	-0.717873	0.317882	-2.2583	0.0242505	0.660526	1
MPNI-co14p	P05121	SERPINE1	Plasminogen activator inhibitor 1	-0.764884	0.314747	-2.43015	0.0153557	0.660526	1
MPNI-co14p	P05362	ICAM1	Intercellular adhesion molecule 1	0.641793	0.319095	2.01129	0.0446964	0.660526	1
MPNI-co14p	P06727	APOA4	Apolipoprotein A-IV	0.68085	0.337634	2.01653	0.0441463	0.660526	1
MPNI-co14p	P07911	UMOD	Uromodulin	-0.699294	0.319223	-2.19061	0.0288243	0.660526	1
MPNI-co14p	P08571	CD14	Monocyte differentiation antigen CD14	1.02251	0.319434	3.201	0.00143459	0.210123	0.629787
MPNI-co14p	P12111	COL6A3	Collagen alpha-3(VI) chain	-0.624743	0.307728	-2.03018	0.0427379	0.660526	1
MPNI-co14p	P19021	PAM	Peptidyl-glycine alpha-amidating monooxygenase	0.796541	0.339605	2.34549	0.0193051	0.660526	1
MPNI-co14p	P23142	FBLN1	Fibulin-1	-0.690888	0.315648	-2.18879	0.028957	0.660526	1
MPNI-co14p	P27105	STOM	Stomatin	0.66634	0.319441	2.08596	0.0373612	0.660526	1
MPNI-co14p	P27797	CALR	Calreticulin	0.628145	0.315431	1.99138	0.0468724	0.660526	1
MPNI-co14p	P35908	KRT2	Keratin, type II cytoskeletal 2 epidermal	-0.60726	0.306715	-1.97988	0.0481404	0.660526	1
MPNI-co14p	P41222	PTGDS	Prostaglandin-H2 D-isomerase	-0.75918	0.322798	-2.35187	0.0189693	0.660526	1
MPNI-co14p	P48740	MASP1	Mannan-binding lectin serine protease 1	0.721956	0.323514	2.23161	0.0259732	0.660526	1
MPNI-co14p	P55290	CDH13	Cadherin-13	-0.903885	0.323957	-2.79014	0.00542056	0.396604	1
MPNI-co14p	P59666	DEFA3	Neutrophil defensin 3	0.653689	0.303723	2.15226	0.0317533	0.660526	1
MPNI-co14p	Q07954	LRP1	Prolow-density lipoprotein receptor-related protein 1	-0.63903	0.320628	-1.99306	0.0466613	0.660526	1
MPNI-co14p	Q12860	CNTN1	Contactin-1	-1.03851	0.324467	-3.20067	0.00143592	0.210123	0.630368
MPNI-co14p	Q14520	HABP2	Hyaluronan-binding protein 2	0.697195	0.332933	2.0941	0.0366277	0.660526	1
MPNI-co14p	Q6YHK3	CD109	CD109 antigen	-0.90662	0.321167	-2.82289	0.00490082	0.396604	1
MPNI-co14p	Q76LX8	ADAMTS13	A disintegrin and metalloproteinase with thrombospondin motifs 13	-0.771758	0.322688	-2.39165	0.0170505	0.660526	1
MPNI-co14p	Q96NZ9	PRAP1	Proline-rich acidic protein 1	-0.718605	0.324582	-2.21394	0.0271785	0.660526	1
MPNI-co14p	Q99784	OLFM1	Noelin	-0.754344	0.311074	-2.42497	0.0155746	0.660526	1
MPNI-co14p	Q99983	OMD	Osteomodulin	-0.630243	0.305475	-2.06316	0.0394942	0.660526	1
MPNI-co14p	Q9NTU7	CBLN4	Cerebellin-4	-0.897622	0.3146	-2.85322	0.00446236	0.396604	1
MPNI-co14p	Q9Y6R7	FCGBP	IgGFc-binding protein	-1.34307	0.332297	-4.04179	5.94561e-05	0.0261012	0.0261012
MPNI-co17p	O00592	PODXL	Podocalyxin	-0.732592	0.339147	-2.1601	0.0311474	0.359344	1
MPNI-co17p	O14786	NRP1	Neuropilin-1	-0.802547	0.317369	-2.52875	0.0116957	0.285361	1
MPNI-co17p	O43866	CD5L	CD5 antigen-like	-1.03032	0.316667	-3.25366	0.0012026	0.16915	0.52794
MPNI-co17p	O75882	ATRN	Attractin	-0.781069	0.316158	-2.4705	0.0137628	0.285361	1
MPNI-co17p	O95497	VNN1	Pantetheinase	0.78913	0.313958	2.51349	0.0122194	0.285361	1
MPNI-co17p	P02144	MB	Myoglobin	-0.687881	0.321063	-2.14251	0.0325466	0.359344	1
MPNI-co17p	P02533	KRT14	Keratin, type I cytoskeletal 14	-0.634692	0.315561	-2.01132	0.0447295	0.401522	1
MPNI-co17p	P02747	C1QC	Complement C1q subcomponent subunit C	-1.06569	0.310563	-3.43148	0.000640248	0.16915	0.281069
MPNI-co17p	P02753	RBP4	Retinol-binding protein 4	0.714852	0.322689	2.2153	0.0271123	0.359344	1
MPNI-co17p	P03950	ANG	Angiogenin	0.751199	0.329786	2.27783	0.0230903	0.359344	1
MPNI-co17p	P04003	C4BPA	C4b-binding protein alpha chain	-0.659613	0.334501	-1.97193	0.0490613	0.406376	1
MPNI-co17p	P04264	KRT1	Keratin, type II cytoskeletal 1	-0.615447	0.303935	-2.02493	0.0433064	0.401522	1
MPNI-co17p	P04746	AMY2A	Pancreatic alpha-amylase	-0.988564	0.307036	-3.2197	0.00135049	0.16915	0.592866
MPNI-co17p	P05546	SERPIND1	Heparin cofactor 2	0.643838	0.32297	1.99349	0.0466461	0.401522	1
MPNI-co17p	P07333	CSF1R	Macrophage colony-stimulating factor 1 receptor	-0.80113	0.315762	-2.53713	0.0114246	0.285361	1
MPNI-co17p	P07911	UMOD	Uromodulin	-0.857481	0.320341	-2.67677	0.00763165	0.257715	1
MPNI-co17p	P08238	HSP90AB1	Heat shock protein HSP 90-beta	-0.871279	0.315898	-2.7581	0.00598926	0.239026	1
MPNI-co17p	P09172	DBH	Dopamine beta-hydroxylase	-0.725913	0.331169	-2.19197	0.0287864	0.359344	1
MPNI-co17p	P09960	LTA4H	Leukotriene A-4 hydrolase	0.900644	0.30341	2.9684	0.00311247	0.213985	1
MPNI-co17p	P13646	KRT13	Keratin, type I cytoskeletal 13	0.614786	0.305298	2.01372	0.0444895	0.401522	1
MPNI-co17p	P14314	PRKCSH	Glucosidase 2 subunit beta	-0.774831	0.3351	-2.31224	0.021096	0.359344	1
MPNI-co17p	P14543	NID1	Nidogen-1	-0.653059	0.304519	-2.14456	0.032378	0.359344	1
MPNI-co17p	P16035	TIMP2	Metalloproteinase inhibitor 2	-0.780396	0.318985	-2.4465	0.0147014	0.285361	1
MPNI-co17p	P18206	VCL	Vinculin	-0.767223	0.312228	-2.45726	0.0142731	0.285361	1
MPNI-co17p	P19021	PAM	Peptidyl-glycine alpha-amidating monooxygenase	0.738891	0.339325	2.17753	0.0298245	0.359344	1
MPNI-co17p	P19320	VCAM1	Vascular cell adhesion protein 1	-0.631821	0.315678	-2.00147	0.0457765	0.401522	1
MPNI-co17p	P19827	ITIH1	Inter-alpha-trypsin inhibitor heavy chain H1	-0.68812	0.323584	-2.12656	0.0338504	0.361117	1
MPNI-co17p	P20851	C4BPB	C4b-binding protein beta chain	-0.756369	0.340045	-2.22432	0.0264863	0.359344	1
MPNI-co17p	P23142	FBLN1	Fibulin-1	-0.870265	0.311638	-2.79255	0.00539063	0.236649	1
MPNI-co17p	P27487	DPP4	Dipeptidyl peptidase 4	-0.720046	0.332496	-2.16558	0.0307253	0.359344	1
MPNI-co17p	P41222	PTGDS	Prostaglandin-H2 D-isomerase	-0.817248	0.326498	-2.50307	0.0125682	0.285361	1
MPNI-co17p	P48740	MASP1	Mannan-binding lectin serine protease 1	0.67276	0.321486	2.09266	0.0367873	0.361117	1
MPNI-co17p	P49747	COMP	Cartilage oligomeric matrix protein	-0.722734	0.335308	-2.15544	0.0315128	0.359344	1
MPNI-co17p	P54289	CACNA2D1	Voltage-dependent calcium channel subunit alpha-2/delta-1	-0.792037	0.324555	-2.44038	0.0149506	0.285361	1
MPNI-co17p	P54802	NAGLU	Alpha-N-acetylglucosaminidase	0.609811	0.308478	1.97683	0.0485026	0.406376	1
MPNI-co17p	P55290	CDH13	Cadherin-13	-0.675506	0.32194	-2.09823	0.0362911	0.361117	1
MPNI-co17p	P68363	TUBA1B	Tubulin alpha-1B chain	-0.793767	0.314387	-2.52481	0.0118246	0.285361	1
MPNI-co17p	P78509	RELN	Reelin	-0.813509	0.313195	-2.59745	0.00961805	0.285361	1
MPNI-co17p	P98160	HSPG2	Basement membrane-specific heparan sulfate proteoglycan core protein	-0.637491	0.318256	-2.00307	0.0456035	0.401522	1
MPNI-co17p	Q12860	CNTN1	Contactin-1	-0.91335	0.319525	-2.85846	0.00439975	0.235405	1
MPNI-co17p	Q14515	SPARCL1	SPARC-like protein 1	-0.920056	0.31302	-2.93929	0.00341206	0.213985	1
MPNI-co17p	Q15828	CST6	Cystatin-M	-0.71666	0.329462	-2.17525	0.0299884	0.359344	1
MPNI-co17p	Q6UX71	PLXDC2	Plexin domain-containing protein 2	-0.711066	0.332265	-2.14006	0.032742	0.359344	1
MPNI-co17p	Q6YHK3	CD109	CD109 antigen	-0.893984	0.316049	-2.82862	0.00482607	0.235405	1
MPNI-co17p	Q7Z7M0	MEGF8	Multiple epidermal growth factor-like domains protein 8	-0.788153	0.331608	-2.37676	0.0177678	0.325003	1
MPNI-co17p	Q86TH1	ADAMTSL2	ADAMTS-like protein 2	-0.71059	0.318003	-2.23454	0.0258037	0.359344	1
MPNI-co17p	Q99784	OLFM1	Noelin	-0.713605	0.312291	-2.28507	0.0226465	0.359344	1
MPNI-co17p	Q99969	RARRES2	Retinoic acid receptor responder protein 2	0.984955	0.309621	3.18117	0.00154123	0.16915	0.676599
MPNI-co17p	Q9H4B7	TUBB1	Tubulin beta-1 chain	-0.659455	0.315516	-2.09009	0.0370165	0.361117	1
MPNI-co17p	Q9NPH3	IL1RAP	Interleukin-1 receptor accessory protein	-0.737003	0.338836	-2.1751	0.0300197	0.359344	1
MPNI-co17p	Q9UGM5	FETUB	Fetuin-B	0.742901	0.350886	2.11721	0.0346391	0.361117	1
MPNI-co17p	Q9Y5Y7	LYVE1	Lymphatic vessel endothelial hyaluronic acid receptor 1	-0.846575	0.313534	-2.70011	0.00712076	0.257715	1
MPNI-co17p	Q9Y6R7	FCGBP	IgGFc-binding protein	-0.991544	0.335239	-2.95772	0.00322157	0.213985	1
MPNI-p12d	P00747	PLG	Plasminogen	-0.0384905	0.0175567	-2.19235	0.0286893	0.9322	1
MPNI-p12d	P00748	F12	Coagulation factor XII	-0.0404051	0.017902	-2.25702	0.0243536	0.9322	1
MPNI-p12d	P07360	C8G	Complement component C8 gamma chain	0.0377134	0.0167376	2.25322	0.0245601	0.9322	1
MPNI-p12d	P09172	DBH	Dopamine beta-hydroxylase	-0.0476826	0.0176882	-2.69573	0.0072032	0.851609	1
MPNI-p12d	P10646	TFPI	Tissue factor pathway inhibitor	0.0378275	0.0167198	2.26243	0.0239819	0.9322	1
MPNI-p12d	P11142	HSPA8	Heat shock cognate 71 kDa protein	0.031558	0.0158782	1.9875	0.04729	0.942214	1
MPNI-p12d	P20023	CR2	Complement receptor type 2	0.0377132	0.0174144	2.16563	0.0306825	0.9322	1
MPNI-p12d	P24043	LAMA2	Laminin subunit alpha-2	-0.0310049	0.0153504	-2.01981	0.0438057	0.942214	1
MPNI-p12d	P35908	KRT2	Keratin, type II cytoskeletal 2 epidermal	-0.0422894	0.0156283	-2.70595	0.00699222	0.851609	1
MPNI-p12d	P39060	COL18A1	Collagen alpha-1(XVIII) chain	0.0355678	0.0165377	2.15072	0.0318519	0.9322	1
MPNI-p12d	P41222	PTGDS	Prostaglandin-H2 D-isomerase	0.0352262	0.0165926	2.123	0.0341241	0.93628	1
MPNI-p12d	P80108	GPLD1	Phosphatidylinositol-glycan-specific phospholipase D	-0.0336918	0.0166331	-2.02559	0.0431926	0.942214	1
MPNI-p12d	P80723	BASP1	Brain acid soluble protein 1	0.0385236	0.0156576	2.46038	0.0141433	0.9322	1
MPNI-p12d	Q13790	APOF	Apolipoprotein F	-0.0308632	0.0155985	-1.9786	0.0483045	0.942214	1
MPNI-p12d	Q86SQ4	ADGRG6	Adhesion G-protein coupled receptor G6	0.0379407	0.0173607	2.18543	0.0292013	0.9322	1
MPNI-p12d	Q96IY4	CPB2	Carboxypeptidase B2	-0.0382458	0.0162299	-2.3565	0.0187292	0.9322	1
MPNI-p12d	Q96PD5	PGLYRP2	N-acetylmuramoyl-L-alanine amidase	0.045057	0.0176596	2.55142	0.0109441	0.9322	1
MPNI-p12d	Q9Y251	HPSE	Heparanase	-0.0426444	0.0159703	-2.67023	0.00775954	0.851609	1
MPNI-p12d	Q9Y5Y7	LYVE1	Lymphatic vessel endothelial hyaluronic acid receptor 1	-0.0452244	0.0160968	-2.80952	0.00510473	0.851609	1
MPNI-p12d	Q9Y646	CPQ	Carboxypeptidase Q	0.0346273	0.0158691	2.18206	0.0294474	0.9322	1
MPNI-s14d	O00391	QSOX1	Sulfhydryl oxidase 1	-0.0454259	0.0159674	-2.84491	0.00457759	0.14354	1
MPNI-s14d	O00592	PODXL	Podocalyxin	-0.0459636	0.0160849	-2.85756	0.00439846	0.14354	1
MPNI-s14d	P02452	COL1A1	Collagen alpha-1(I) chain	-0.0311376	0.0152946	-2.03586	0.042151	0.349138	1
MPNI-s14d	P02743	APCS	Serum amyloid P-component	0.0481961	0.016485	2.92363	0.00357672	0.14354	1
MPNI-s14d	P02747	C1QC	Complement C1q subcomponent subunit C	-0.0343369	0.0152865	-2.24623	0.0250068	0.313656	1
MPNI-s14d	P04004	VTN	Vitronectin	0.0349806	0.0167234	2.09172	0.0368308	0.349138	1
MPNI-s14d	P04066	FUCA1	Tissue alpha-L-fucosidase	-0.0320302	0.0155394	-2.06123	0.0396683	0.349138	1
MPNI-s14d	P04196	HRG	Histidine-rich glycoprotein	-0.0402509	0.0152513	-2.63918	0.00850451	0.196499	1
MPNI-s14d	P05090	APOD	Apolipoprotein D	-0.0321925	0.015705	-2.04983	0.040761	0.349138	1
MPNI-s14d	P05543	SERPINA7	Thyroxine-binding globulin	0.0363545	0.0168922	2.15215	0.0317388	0.339837	1
MPNI-s14d	P06396	GSN	Gelsolin	-0.0401534	0.0160604	-2.50016	0.0126467	0.238679	1
MPNI-s14d	P08253	MMP2	72 kDa type IV collagenase	-0.0428768	0.0153741	-2.7889	0.00543563	0.14914	1
MPNI-s14d	P0C0L4	C4A	Complement C4-A	0.0483711	0.0155778	3.10514	0.00198233	0.124194	0.870241
MPNI-s14d	P0C0L5	C4B	Complement C4-B	0.0420992	0.0152524	2.76016	0.00593713	0.149239	1
MPNI-s14d	P11362	FGFR1	Fibroblast growth factor receptor 1	-0.0301906	0.0147116	-2.05217	0.0405484	0.349138	1
MPNI-s14d	P12259	F5	Coagulation factor V	-0.0328577	0.0156546	-2.09891	0.0362063	0.349138	1
MPNI-s14d	P12955	PEPD	Xaa-Pro dipeptidase	-0.0347463	0.0150304	-2.31174	0.0210876	0.308581	1
MPNI-s14d	P13598	ICAM2	Intercellular adhesion molecule 2	-0.0327777	0.0151078	-2.16958	0.030394	0.339837	1
MPNI-s14d	P13796	LCP1	Plastin-2	-0.0366074	0.0148241	-2.46945	0.0137754	0.239275	1
MPNI-s14d	P14618	PKM	Pyruvate kinase PKM	-0.043829	0.0155382	-2.82072	0.00493056	0.144301	1
MPNI-s14d	P16035	TIMP2	Metalloproteinase inhibitor 2	-0.0389302	0.0151684	-2.56653	0.0104834	0.230111	1
MPNI-s14d	P22105	TNXB	Tenascin-X	-0.0445448	0.0156399	-2.84814	0.00452979	0.14354	1
MPNI-s14d	P24593	IGFBP5	Insulin-like growth factor-binding protein 5	-0.0467993	0.0152697	-3.06485	0.00226321	0.124194	0.99355
MPNI-s14d	P24821	TNC	Tenascin	-0.048526	0.0152228	-3.18771	0.00149917	0.123901	0.658134
MPNI-s14d	P33151	CDH5	Cadherin-5	-0.0367223	0.0154463	-2.37741	0.0177205	0.268251	1
MPNI-s14d	P35443	THBS4	Thrombospondin-4	-0.0361798	0.0157868	-2.29178	0.0222234	0.312657	1
MPNI-s14d	P39060	COL18A1	Collagen alpha-1(XVIII) chain	-0.0334233	0.0151438	-2.20706	0.0276405	0.336158	1
MPNI-s14d	P40189	IL6ST	Interleukin-6 receptor subunit beta	-0.0444161	0.0149232	-2.9763	0.00302259	0.14354	1
MPNI-s14d	P43121	MCAM	Cell surface glycoprotein MUC18	-0.0377587	0.0153541	-2.45919	0.0141712	0.239275	1
MPNI-s14d	P49747	COMP	Cartilage oligomeric matrix protein	-0.0357699	0.0163668	-2.18551	0.0291947	0.337276	1
MPNI-s14d	P54289	CACNA2D1	Voltage-dependent calcium channel subunit alpha-2/delta-1	-0.0480434	0.0150917	-3.18342	0.00152133	0.123901	0.667866
MPNI-s14d	P55290	CDH13	Cadherin-13	-0.0514973	0.0153689	-3.35075	0.000851007	0.123901	0.373592
MPNI-s14d	P80723	BASP1	Brain acid soluble protein 1	-0.0281344	0.0143172	-1.96507	0.049817	0.401732	1
MPNI-s14d	P98160	HSPG2	Basement membrane-specific heparan sulfate proteoglycan core protein	-0.0330029	0.0150197	-2.19731	0.0283322	0.336158	1
MPNI-s14d	Q04756	HGFAC	Hepatocyte growth factor activator	-0.0322852	0.0158159	-2.04131	0.0416121	0.349138	1
MPNI-s14d	Q07954	LRP1	Prolow-density lipoprotein receptor-related protein 1	-0.0344949	0.015287	-2.25648	0.0243547	0.313656	1
MPNI-s14d	Q10588	BST1	ADP-ribosyl cyclase/cyclic ADP-ribose hydrolase 2	-0.0415809	0.0151205	-2.74997	0.00611915	0.149239	1
MPNI-s14d	Q12860	CNTN1	Contactin-1	-0.050728	0.0151925	-3.33902	0.000886278	0.123901	0.389076
MPNI-s14d	Q13332	PTPRS	Receptor-type tyrosine-protein phosphatase S	-0.0439946	0.0151576	-2.90248	0.00382099	0.14354	1
MPNI-s14d	Q13449	LSAMP	Limbic system-associated membrane protein	-0.0329519	0.0152957	-2.15432	0.0315631	0.339837	1
MPNI-s14d	Q14515	SPARCL1	SPARC-like protein 1	-0.0357513	0.0150073	-2.38226	0.0174784	0.268251	1
MPNI-s14d	Q14956	GPNMB	Transmembrane glycoprotein NMB	-0.0476411	0.015115	-3.15192	0.00169341	0.123901	0.743406
MPNI-s14d	Q6EMK4	VASN	Vasorin	-0.033447	0.0162324	-2.06051	0.0397265	0.349138	1
MPNI-s14d	Q6UX71	PLXDC2	Plexin domain-containing protein 2	-0.0397443	0.0156616	-2.53768	0.0113822	0.237942	1
MPNI-s14d	Q6UY14	ADAMTSL4	ADAMTS-like protein 4	-0.0378102	0.0151912	-2.48895	0.0130485	0.238679	1
MPNI-s14d	Q6YHK3	CD109	CD109 antigen	-0.0379619	0.0151765	-2.50136	0.0126056	0.238679	1
MPNI-s14d	Q7Z7M0	MEGF8	Multiple epidermal growth factor-like domains protein 8	-0.0335182	0.015781	-2.12396	0.0340318	0.349138	1
MPNI-s14d	Q86U17	SERPINA11	Serpin A11	-0.0322175	0.0155373	-2.07356	0.0384961	0.349138	1
MPNI-s14d	Q8IUL8	CILP2	Cartilage intermediate layer protein 2	-0.0340941	0.0150392	-2.26701	0.0237012	0.313656	1
MPNI-s14d	Q8WZ75	ROBO4	Roundabout homolog 4	-0.0377209	0.0155488	-2.42598	0.0155275	0.252466	1
MPNI-s14d	Q96NZ9	PRAP1	Proline-rich acidic protein 1	-0.0311942	0.0152046	-2.05163	0.04059	0.349138	1
MPNI-s14d	Q99983	OMD	Osteomodulin	-0.0464223	0.0147165	-3.15445	0.00167944	0.123901	0.737276
MPNI-s14d	Q9NY15	STAB1	Stabilin-1	-0.0335434	0.0146987	-2.28207	0.0227905	0.312657	1
MPNI-s14d	Q9UK55	SERPINA10	Protein Z-dependent protease inhibitor	0.03264	0.0156315	2.08809	0.0371968	0.349138	1
MPNI-s17d	O43493	TGOLN2	Trans-Golgi network integral membrane protein 2	0.0587972	0.0277713	2.11719	0.034626	0.674722	1
MPNI-s17d	O75594	PGLYRP1	Peptidoglycan recognition protein 1	-0.0576749	0.026256	-2.19663	0.0283997	0.674722	1
MPNI-s17d	P00747	PLG	Plasminogen	-0.0612916	0.028428	-2.15603	0.0314541	0.674722	1
MPNI-s17d	P02743	APCS	Serum amyloid P-component	0.0630171	0.0288212	2.18648	0.0291587	0.674722	1
MPNI-s17d	P04003	C4BPA	C4b-binding protein alpha chain	0.0613514	0.0280136	2.19006	0.0288874	0.674722	1
MPNI-s17d	P05062	ALDOB	Fructose-bisphosphate aldolase B	0.081184	0.0273121	2.97246	0.00306382	0.674722	1
MPNI-s17d	P06727	APOA4	Apolipoprotein A-IV	-0.0575134	0.0274978	-2.09157	0.0368869	0.674722	1
MPNI-s17d	P07360	C8G	Complement component C8 gamma chain	0.0565114	0.026774	2.11068	0.0352052	0.674722	1
MPNI-s17d	P08195	SLC3A2	4F2 cell-surface antigen heavy chain	0.0607527	0.028879	2.1037	0.0357902	0.674722	1
MPNI-s17d	P08238	HSP90AB1	Heat shock protein HSP 90-beta	0.077151	0.0264658	2.91512	0.00367839	0.674722	1
MPNI-s17d	P08294	SOD3	Extracellular superoxide dismutase [Cu-Zn]	0.076556	0.0274238	2.79159	0.00541535	0.674722	1
MPNI-s17d	P10153	RNASE2	Non-secretory ribonuclease	-0.0539205	0.0269505	-2.00072	0.045842	0.733861	1
MPNI-s17d	P10721	KIT	Mast/stem cell growth factor receptor Kit	-0.062166	0.0271949	-2.28594	0.0225816	0.674722	1
MPNI-s17d	P11362	FGFR1	Fibroblast growth factor receptor 1	-0.0686234	0.0273261	-2.51128	0.0122769	0.674722	1
MPNI-s17d	P12955	PEPD	Xaa-Pro dipeptidase	-0.070841	0.0266512	-2.65808	0.00805339	0.674722	1
MPNI-s17d	P13671	C6	Complement component C6	0.0623794	0.0271074	2.3012	0.0217137	0.674722	1
MPNI-s17d	P14625	HSP90B1	Endoplasmin	0.0571851	0.0271972	2.10261	0.035898	0.674722	1
MPNI-s17d	P15151	PVR	Poliovirus receptor	-0.0537099	0.0265423	-2.02356	0.0434584	0.733778	1
MPNI-s17d	P17936	IGFBP3	Insulin-like growth factor-binding protein 3	0.0546053	0.0274131	1.99194	0.0468066	0.733861	1
MPNI-s17d	P19022	CDH2	Cadherin-2	0.0610925	0.0258281	2.36535	0.0183074	0.674722	1
MPNI-s17d	P29279	CCN2	CCN family member 2	-0.0614437	0.0273251	-2.24862	0.0248718	0.674722	1
MPNI-s17d	P32942	ICAM3	Intercellular adhesion molecule 3	-0.0679579	0.0263955	-2.5746	0.0102611	0.674722	1
MPNI-s17d	P39060	COL18A1	Collagen alpha-1(XVIII) chain	0.0616087	0.0269512	2.28594	0.0225823	0.674722	1
MPNI-s17d	P53634	CTSC	Dipeptidyl peptidase 1	-0.0511677	0.0260116	-1.96711	0.0495969	0.750795	1
MPNI-s17d	Q14956	GPNMB	Transmembrane glycoprotein NMB	-0.0624048	0.0261875	-2.383	0.0174645	0.674722	1
MPNI-s17d	Q16853	AOC3	Membrane primary amine oxidase	0.0601082	0.0281316	2.13668	0.0330094	0.674722	1
MPNI-s17d	Q86SQ4	ADGRG6	Adhesion G-protein coupled receptor G6	0.0603777	0.0288513	2.09272	0.0367653	0.674722	1
MPNI-s17d	Q9H299	SH3BGRL3	SH3 domain-binding glutamic acid-rich-like protein 3	-0.0539037	0.0257385	-2.09428	0.0366261	0.674722	1
MPNI-s17d	Q9NPR2	SEMA4B	Semaphorin-4B	0.0587886	0.0284174	2.06875	0.0389784	0.684461	1
MPNI-t12d	P00338	LDHA	L-lactate dehydrogenase A chain	-0.0424158	0.0167151	-2.53757	0.0114439	0.728706	1
MPNI-t12d	P00742	F10	Coagulation factor X	0.0406038	0.0188351	2.15576	0.0314581	0.769987	1
MPNI-t12d	P02042	HBD	Hemoglobin subunit delta	-0.0379529	0.0162155	-2.34053	0.0196348	0.728706	1
MPNI-t12d	P04439	HLA-A	HLA class I histocompatibility antigen, A alpha chain	-0.0654711	0.0205177	-3.19095	0.0014822	0.325343	0.650687
MPNI-t12d	P04746	AMY2A	Pancreatic alpha-amylase	-0.0466619	0.0173135	-2.69512	0.00724215	0.728706	1
MPNI-t12d	P06732	CKM	Creatine kinase M-type	-0.0350192	0.0164533	-2.1284	0.0337759	0.780402	1
MPNI-t12d	P07195	LDHB	L-lactate dehydrogenase B chain	-0.041113	0.0168098	-2.44578	0.0147545	0.728706	1
MPNI-t12d	P07307	ASGR2	Asialoglycoprotein receptor 2	-0.0381019	0.0168401	-2.26257	0.0240255	0.769987	1
MPNI-t12d	P11362	FGFR1	Fibroblast growth factor receptor 1	-0.0418385	0.0161991	-2.58276	0.0100861	0.728706	1
MPNI-t12d	P12109	COL6A1	Collagen alpha-1(VI) chain	-0.0412502	0.0173273	-2.38065	0.0176012	0.728706	1
MPNI-t12d	P22897	MRC1	Macrophage mannose receptor 1	-0.0410477	0.0169783	-2.41765	0.0159328	0.728706	1
MPNI-t12d	P23470	PTPRG	Receptor-type tyrosine-protein phosphatase gamma	0.0455975	0.0182572	2.49751	0.0127811	0.728706	1
MPNI-t12d	P35858	IGFALS	Insulin-like growth factor-binding protein complex acid labile subunit	0.036819	0.0185547	1.98435	0.0476762	0.951357	1
MPNI-t12d	P43652	AFM	Afamin	0.0398613	0.0184186	2.16419	0.0308202	0.769987	1
MPNI-t12d	P61769	B2M	Beta-2-microglobulin	-0.0388038	0.0180104	-2.15452	0.0315712	0.769987	1
MPNI-t12d	Q06033	ITIH3	Inter-alpha-trypsin inhibitor heavy chain H3	-0.0451501	0.018654	-2.4204	0.0157927	0.728706	1
MPNI-t12d	Q12907	LMAN2	Vesicular integral-membrane protein VIP36	0.0541943	0.0169022	3.20634	0.00142691	0.325343	0.626413
MPNI-t12d	Q9NZK5	ADA2	Adenosine deaminase 2	-0.0374401	0.0171685	-2.18074	0.0296566	0.769987	1
MPNI-t12d	Q9UBX1	CTSF	Cathepsin F	-0.0354667	0.0169835	-2.0883	0.0372097	0.816753	1
MPNI-t12d	Q9UHG3	PCYOX1	Prenylcysteine oxidase 1	-0.0394716	0.018126	-2.17763	0.0298144	0.769987	1
MPNI-t12d	Q9UK55	SERPINA10	Protein Z-dependent protease inhibitor	-0.0391157	0.0190961	-2.04835	0.040903	0.855068	1
MPNI-t12d	Q9ULI3	HEG1	Protein HEG homolog 1	0.04183	0.0179201	2.33425	0.0199191	0.728706	1
MPNI-t14d	O95497	VNN1	Pantetheinase	0.0432585	0.0200142	2.1614	0.0310891	0.980622	1
MPNI-t14d	P06681	C2	Complement C2	0.0497537	0.0186378	2.6695	0.00783332	0.980622	1
MPNI-t14d	P07602	PSAP	Prosaposin	0.045447	0.0180107	2.52333	0.0119305	0.980622	1
MPNI-t14d	P11597	CETP	Cholesteryl ester transfer protein	-0.0426878	0.0184665	-2.31163	0.0211764	0.980622	1
MPNI-t14d	P19021	PAM	Peptidyl-glycine alpha-amidating monooxygenase	-0.0425572	0.0203078	-2.09561	0.0366231	0.980622	1
MPNI-t14d	P24821	TNC	Tenascin	0.041732	0.0189236	2.20529	0.0278792	0.980622	1
MPNI-t14d	P33908	MAN1A1	Mannosyl-oligosaccharide 1,2-alpha-mannosidase IA	0.0383466	0.0185876	2.06302	0.0396176	0.980622	1
MPNI-t14d	Q08380	LGALS3BP	Galectin-3-binding protein	-0.0455713	0.0208211	-2.18871	0.0290352	0.980622	1
MPNI-t14d	Q9HDC9	APMAP	Adipocyte plasma membrane-associated protein	-0.0397457	0.0195173	-2.03644	0.0421776	0.980622	1
MPNI-t14d	Q9NTU7	CBLN4	Cerebellin-4	0.0377707	0.0191931	1.96793	0.0496262	0.980622	1
MPNI-t14d	Q9UNN8	PROCR	Endothelial protein C receptor	-0.0493514	0.0202034	-2.44273	0.0148855	0.980622	1
MPNI-co14d	O75594	PGLYRP1	Peptidoglycan recognition protein 1	-0.0307559	0.0156417	-1.96628	0.0496685	0.893407	1
MPNI-co14d	P00533	EGFR	Epidermal growth factor receptor	-0.0303688	0.0153227	-1.98195	0.0478843	0.893407	1
MPNI-co14d	P00734	F2	Prothrombin	0.0310646	0.0156322	1.98722	0.0473116	0.893407	1
MPNI-co14d	P02649	APOE	Apolipoprotein E	0.0337111	0.0157029	2.1468	0.0322082	0.893407	1
MPNI-co14d	P02654	APOC1	Apolipoprotein C-I	0.0309227	0.0155462	1.98908	0.0471031	0.893407	1
MPNI-co14d	P02743	APCS	Serum amyloid P-component	0.0462633	0.0170879	2.70737	0.00696439	0.764342	1
MPNI-co14d	P05362	ICAM1	Intercellular adhesion molecule 1	0.0402857	0.0158341	2.54425	0.0111788	0.893407	1
MPNI-co14d	P08493	MGP	Matrix Gla protein	-0.0352149	0.0160339	-2.19628	0.0284269	0.893407	1
MPNI-co14d	P09960	LTA4H	Leukotriene A-4 hydrolase	0.0328817	0.0155275	2.11765	0.0345624	0.893407	1
MPNI-co14d	P0C0L5	C4B	Complement C4-B	0.0364553	0.0158675	2.29748	0.0219174	0.893407	1
MPNI-co14d	P13598	ICAM2	Intercellular adhesion molecule 2	-0.0331543	0.0158874	-2.08683	0.0373046	0.893407	1
MPNI-co14d	P16070	CD44	CD44 antigen	0.0331335	0.016031	2.06684	0.0391279	0.893407	1
MPNI-co14d	P20851	C4BPB	C4b-binding protein beta chain	0.0462882	0.0170556	2.71395	0.0068202	0.764342	1
MPNI-co14d	P23470	PTPRG	Receptor-type tyrosine-protein phosphatase gamma	0.0494042	0.016635	2.96989	0.00308322	0.764342	1
MPNI-co14d	P35527	KRT9	Keratin, type I cytoskeletal 9	0.0373362	0.0158623	2.35377	0.0188643	0.893407	1
MPNI-co14d	P35542	SAA4	Serum amyloid A-4 protein	0.0350933	0.0160635	2.18466	0.0292694	0.893407	1
MPNI-co14d	P35555	FBN1	Fibrillin-1	0.0309556	0.0155868	1.98601	0.0474298	0.893407	1
MPNI-co14d	Q14314	FGL2	Fibroleukin	-0.0359816	0.0170033	-2.11616	0.0347047	0.893407	1
MPNI-co14d	Q5D862	FLG2	Filaggrin-2	0.0315256	0.0157343	2.00362	0.045506	0.893407	1
MPNI-co14d	Q6UXB8	PI16	Peptidase inhibitor 16	0.0392105	0.0161278	2.43124	0.0153061	0.893407	1
MPNI-co14d	Q86SQ4	ADGRG6	Adhesion G-protein coupled receptor G6	0.0388163	0.0169154	2.29474	0.0220528	0.893407	1
MPNI-co14d	Q92954	PRG4	Proteoglycan 4	0.0428917	0.0182339	2.3523	0.0189632	0.893407	1
MPNI-co14d	Q96NZ9	PRAP1	Proline-rich acidic protein 1	-0.047166	0.0161525	-2.92004	0.00361423	0.764342	1
MPNI-co17d	A1L4H1	SSC5D	Soluble scavenger receptor cysteine-rich domain-containing protein SSC5D	0.0505739	0.0255246	1.98137	0.0479741	0.943299	1
MPNI-co17d	O15204	ADAMDEC1	ADAM DEC1	-0.0746801	0.0253533	-2.94558	0.00334246	0.751372	1
MPNI-co17d	O75594	PGLYRP1	Peptidoglycan recognition protein 1	-0.0665557	0.0242204	-2.74792	0.00616701	0.751372	1
MPNI-co17d	P00747	PLG	Plasminogen	-0.0529771	0.0268385	-1.97392	0.0488179	0.943299	1
MPNI-co17d	P01011	SERPINA3	Alpha-1-antichymotrypsin	0.0510199	0.024661	2.06885	0.0389613	0.909828	1
MPNI-co17d	P01031	C5	Complement C5	0.0508153	0.024614	2.06449	0.0393775	0.909828	1
MPNI-co17d	P06727	APOA4	Apolipoprotein A-IV	-0.0520075	0.0260286	-1.99809	0.0461334	0.943299	1
MPNI-co17d	P07911	UMOD	Uromodulin	-0.0529342	0.024894	-2.12638	0.033852	0.909828	1
MPNI-co17d	P08514	ITGA2B	Integrin alpha-IIb	-0.0584864	0.0248357	-2.35493	0.0188271	0.751372	1
MPNI-co17d	P12830	CDH1	Cadherin-1	-0.0586935	0.0239671	-2.44892	0.0145948	0.751372	1
MPNI-co17d	P13646	KRT13	Keratin, type I cytoskeletal 13	0.0585801	0.0239797	2.44291	0.0148477	0.751372	1
MPNI-co17d	P13671	C6	Complement component C6	0.0592091	0.025628	2.31033	0.02119	0.7752	1
MPNI-co17d	P14543	NID1	Nidogen-1	-0.0500609	0.0241442	-2.07341	0.0385348	0.909828	1
MPNI-co17d	P22692	IGFBP4	Insulin-like growth factor-binding protein 4	-0.0647908	0.025973	-2.49455	0.0128614	0.751372	1
MPNI-co17d	P55290	CDH13	Cadherin-13	-0.0680216	0.0254631	-2.67138	0.00774649	0.751372	1
MPNI-co17d	Q10588	BST1	ADP-ribosyl cyclase/cyclic ADP-ribose hydrolase 2	-0.0599585	0.025191	-2.38016	0.0175982	0.751372	1
MPNI-co17d	Q13093	PLA2G7	Platelet-activating factor acetylhydrolase	0.0553397	0.0249711	2.21615	0.027031	0.909828	1
MPNI-co17d	Q86SQ4	ADGRG6	Adhesion G-protein coupled receptor G6	0.0685168	0.0267986	2.55673	0.0107944	0.751372	1
MPNI-co17d	Q9H299	SH3BGRL3	SH3 domain-binding glutamic acid-rich-like protein 3	-0.0563767	0.0238194	-2.36684	0.0182357	0.751372	1
MPNI-co17d	Q9HDC9	APMAP	Adipocyte plasma membrane-associated protein	-0.0625504	0.0249037	-2.5117	0.0122685	0.751372	1
MPNI-co17d	Q9NZK5	ADA2	Adenosine deaminase 2	-0.0525846	0.0250207	-2.10164	0.0359884	0.909828	1
MPNI-co17d	Q9UJJ9	GNPTG	N-acetylglucosamine-1-phosphotransferase subunit gamma	-0.0486792	0.0235644	-2.06579	0.0392867	0.909828	1
