# Supplementary material for: Protein associations and protein–metabolite interactions with depressive symptoms and the p-factor
Source: Transl Psychiatry. 2025 Apr 6;15:128. doi: 10.1038/s41398-025-03362-y (PMC11973182; doi:10.1038/s41398-025-03362-y)
Supplement: Supplementary file 2 — Table S2: Pathway analysis of proteins associated with mental health indicators [file 41398_2025_3362_MOESM2_ESM.xlsx]

## Sheet: result (2)
Pathway identifier	Pathway name	#Entities found	#Entities total	Entities ratio	Entities pValue	Entities FDR	#Reactions found	#Reactions total	Reactions ratio	Species identifier	Species name	Submitted entities found	Mapped entities	Found reaction identifiers
R-HSA-1059683	Interleukin-6 signaling	3	15	0.00126305	7.97417e-06	0.00126587	15	20	0.00134409	9606	Homo sapiens	P40189	P40189;P40189-2;P40189-1	R-HSA-1112690;R-HSA-1112755;R-HSA-1112565;R-HSA-1112727;R-HSA-1112602;R-HSA-1067676;R-HSA-1112604;R-HSA-1112510;R-HSA-1067646;R-HSA-1112703;R-HSA-1112514;R-HSA-1067651;R-HSA-1112708;R-HSA-1067688;R-HSA-1067659
R-HSA-381426	Regulation of Insulin-like Growth Factor (IGF) transport and uptake by Insulin-like Growth Factor Binding Proteins (IGFBPs)	5	124	0.0104412	1.42232e-05	0.00126587	14	14	0.00094086	9606	Homo sapiens	P24593;P05019;O00391;P17936;P24821	P24593;P05019;O00391;P17936;P24821	R-HSA-381412;R-HSA-381543;R-HSA-381446;R-HSA-381537;R-HSA-8952289;R-HSA-381487;R-HSA-381518;R-HSA-381545;R-HSA-381461;R-HSA-381500;R-HSA-381503;R-HSA-381496;R-HSA-381435;R-HSA-381466
R-HSA-6783589	Interleukin-6 family signaling	3	28	0.0023577	5.07304e-05	0.0029931	19	34	0.00228495	9606	Homo sapiens	P40189	P40189;P40189-2;P40189-1	R-HSA-1112690;R-HSA-6783524;R-HSA-6783556;R-HSA-1112755;R-HSA-1112565;R-HSA-1112727;R-HSA-1112602;R-HSA-1067676;R-HSA-1112604;R-HSA-6783530;R-HSA-1112510;R-HSA-1067646;R-HSA-1112703;R-HSA-1112514;R-HSA-1067651;R-HSA-1112708;R-HSA-1067688;R-HSA-1067659;R-HSA-449976
R-HSA-8957275	Post-translational protein phosphorylation	4	107	0.00900977	0.000149732	0.00658822	1	1	6.72043e-05	9606	Homo sapiens	P24593;O00391;P17936;P24821	P24593;O00391;P17936;P24821	R-HSA-8952289
R-HSA-9669937	Drug resistance of KIT mutants	1	1	8.42034e-05	0.00252302	0.0277532	7	7	0.00047043	9606	Homo sapiens	P10721	P10721	R-HSA-9669859;R-HSA-9669874;R-HSA-9669863;R-HSA-9669878;R-HSA-9669855;R-HSA-9669870;R-HSA-9669868
R-HSA-9669921	KIT mutants bind TKIs	1	1	8.42034e-05	0.00252302	0.0277532	3	3	0.000201613	9606	Homo sapiens	P10721	P10721	R-HSA-9681382;R-HSA-9669898;R-HSA-9669900
R-HSA-9669935	Signaling by juxtamembrane domain KIT mutants	1	1	8.42034e-05	0.00252302	0.0277532	2	2	0.000134409	9606	Homo sapiens	P10721	P10721	R-HSA-9669906;R-HSA-9669911
R-HSA-9680187	Signaling by extracellular domain mutants of KIT	1	1	8.42034e-05	0.00252302	0.0277532	2	2	0.000134409	9606	Homo sapiens	P10721	P10721	R-HSA-9680242;R-HSA-9680248
R-HSA-9669914	Dasatinib-resistant KIT mutants	1	1	8.42034e-05	0.00252302	0.0277532	1	1	6.72043e-05	9606	Homo sapiens	P10721	P10721	R-HSA-9669855
R-HSA-9669926	Nilotinib-resistant KIT mutants	1	1	8.42034e-05	0.00252302	0.0277532	1	1	6.72043e-05	9606	Homo sapiens	P10721	P10721	R-HSA-9669868
R-HSA-9669936	Sorafenib-resistant KIT mutants	1	1	8.42034e-05	0.00252302	0.0277532	1	1	6.72043e-05	9606	Homo sapiens	P10721	P10721	R-HSA-9669874
R-HSA-9669934	Sunitinib-resistant KIT mutants	1	1	8.42034e-05	0.00252302	0.0277532	1	1	6.72043e-05	9606	Homo sapiens	P10721	P10721	R-HSA-9669878
R-HSA-9669917	Imatinib-resistant KIT mutants	1	1	8.42034e-05	0.00252302	0.0277532	1	1	6.72043e-05	9606	Homo sapiens	P10721	P10721	R-HSA-9669859
R-HSA-9669929	Regorafenib-resistant KIT mutants	1	1	8.42034e-05	0.00252302	0.0277532	1	1	6.72043e-05	9606	Homo sapiens	P10721	P10721	R-HSA-9669870
R-HSA-9669924	Masitinib-resistant KIT mutants	1	1	8.42034e-05	0.00252302	0.0277532	1	1	6.72043e-05	9606	Homo sapiens	P10721	P10721	R-HSA-9669863
R-HSA-9669933	Signaling by kinase domain mutants of KIT	1	1	8.42034e-05	0.00252302	0.0277532	1	1	6.72043e-05	9606	Homo sapiens	P10721	P10721	R-HSA-9669890
R-HSA-114608	Platelet degranulation	3	128	0.010778	0.00408939	0.0408939	1	11	0.000739247	9606	Homo sapiens	P05019;O00391;P04196	P05019;O00391;P04196	R-HSA-481007
R-HSA-76005	Response to elevated platelet cytosolic Ca2+	3	133	0.0111991	0.00454889	0.04094	1	14	0.00094086	9606	Homo sapiens	P05019;O00391;P04196	P05019;O00391;P04196	R-HSA-481007
R-HSA-166020	Transfer of LPS from LBP carrier to CD14	1	2	0.000168407	0.00503989	0.045359	2	2	0.000134409	9606	Homo sapiens	P08571	P08571	R-HSA-166038;R-HSA-169719
R-HSA-70268	Pyruvate metabolism	2	51	0.00429438	0.0074062	0.0592496	2	28	0.00188172	9606	Homo sapiens	P14618	P14618-2;P14618-1	R-HSA-71670;R-HSA-9861640
R-HSA-418990	Adherens junctions interactions	2	58	0.0048838	0.00947476	0.0703865	2	47	0.0031586	9606	Homo sapiens	P33151;P55290	P33151;P55290	R-HSA-419002;R-HSA-419001
R-HSA-194306	Neurophilin interactions with VEGF and VEGFR	1	4	0.000336814	0.0100552	0.0703865	1	2	0.000134409	9606	Homo sapiens	O14786	O14786	R-HSA-195408
R-HSA-209905	Catecholamine biosynthesis	1	4	0.000336814	0.0100552	0.0703865	1	4	0.000268817	9606	Homo sapiens	P09172	P09172	R-HSA-209891
R-HSA-3000178	ECM proteoglycans	2	76	0.00639946	0.0158185	0.0986151	3	23	0.0015457	9606	Homo sapiens	P24821;P22105	P24821;P22105	R-HSA-2424246;R-HSA-2681681;R-HSA-2681667
R-HSA-70171	Glycolysis	2	80	0.00673627	0.0174187	0.0986151	1	24	0.0016129	9606	Homo sapiens	P14618	P14618-2;P14618-1	R-HSA-71670
R-HSA-421270	Cell-cell junction organization	2	91	0.00766251	0.0221564	0.0986151	2	52	0.00349462	9606	Homo sapiens	P33151;P55290	P33151;P55290	R-HSA-419002;R-HSA-419001
R-HSA-70326	Glucose metabolism	2	91	0.00766251	0.0221564	0.0986151	1	40	0.00268817	9606	Homo sapiens	P14618	P14618-2;P14618-1	R-HSA-71670
R-HSA-2562578	TRIF-mediated programmed cell death	1	9	0.000757831	0.0224869	0.0986151	3	3	0.000201613	9606	Homo sapiens	P08571	P08571	R-HSA-2562564;R-HSA-2569057;R-HSA-2562541
R-HSA-447041	CHL1 interactions	1	9	0.000757831	0.0224869	0.0986151	1	5	0.000336022	9606	Homo sapiens	O14786	O14786	R-HSA-445083
R-HSA-112411	MAPK1 (ERK2) activation	1	10	0.000842034	0.024955	0.0986151	1	3	0.000201613	9606	Homo sapiens	P40189	P40189-1	R-HSA-109858
R-HSA-9020956	Interleukin-27 signaling	1	11	0.000926238	0.0274171	0.0986151	8	20	0.00134409	9606	Homo sapiens	P40189	P40189	R-HSA-8950537;R-HSA-8950441;R-HSA-8950210;R-HSA-8950340;R-HSA-448427;R-HSA-8950485;R-HSA-1067646;R-HSA-8950518
R-HSA-110056	MAPK3 (ERK1) activation	1	11	0.000926238	0.0274171	0.0986151	1	4	0.000268817	9606	Homo sapiens	P40189	P40189-1	R-HSA-109857
R-HSA-189085	Digestion of dietary carbohydrate	1	11	0.000926238	0.0274171	0.0986151	2	13	0.000873656	9606	Homo sapiens	P04746	P04746	R-HSA-188979;R-HSA-191114
R-HSA-9855142	Cellular responses to mechanical stimuli	2	103	0.00867295	0.0278619	0.0986151	5	61	0.00409946	9606	Homo sapiens	P54289;P33151	P54289;P33151	R-HSA-9860500;R-HSA-9860816;R-HSA-9905934;R-HSA-9860477;R-HSA-9860571
R-HSA-76002	Platelet activation, signaling and aggregation	3	265	0.0223139	0.0287998	0.0986151	1	119	0.00799731	9606	Homo sapiens	P05019;O00391;P04196	P05019;O00391;P04196	R-HSA-481007
R-HSA-2428933	SHC-related events triggered by IGF1R	1	12	0.00101044	0.0298733	0.0986151	3	5	0.000336022	9606	Homo sapiens	P05019	P05019	R-HSA-2404193;R-HSA-2404195;R-HSA-5686072
R-HSA-8984722	Interleukin-35 Signalling	1	12	0.00101044	0.0298733	0.0986151	10	26	0.00174731	9606	Homo sapiens	P40189	P40189	R-HSA-8983835;R-HSA-6809140;R-HSA-8983834;R-HSA-8983996;R-HSA-8983983;R-HSA-8983518;R-HSA-8983841;R-HSA-8983845;R-HSA-8950453;R-HSA-8950405
R-HSA-6803211	TP53 Regulates Transcription of Death Receptors and Ligands	1	12	0.00101044	0.0298733	0.0986151	2	7	0.00047043	9606	Homo sapiens	P17936	P17936	R-HSA-6800035;R-HSA-6800044
R-HSA-6798695	Neutrophil degranulation	4	478	0.0402492	0.0312015	0.0986151	6	10	0.000672043	9606	Homo sapiens	P14618;O00391;P08571;P28799	P14618;O00391;P08571;P28799	R-HSA-6798743;R-HSA-6800434;R-HSA-6798751;R-HSA-6798749;R-HSA-6798748;R-HSA-6798745
R-HSA-194138	Signaling by VEGF	2	110	0.00926238	0.031435	0.0986151	2	86	0.00577957	9606	Homo sapiens	P33151;O14786	P33151;O14786	R-HSA-195408;R-HSA-5357477
R-HSA-75205	Dissolution of Fibrin Clot	1	13	0.00109464	0.0323234	0.0986151	5	21	0.00141129	9606	Homo sapiens	P04196	P04196	R-HSA-158722;R-HSA-158721;R-HSA-158982;R-HSA-158941;R-HSA-158925
R-HSA-8866910	TFAP2 (AP-2) family regulates transcription of growth factors and their receptors	1	13	0.00109464	0.0323234	0.0986151	1	18	0.00120968	9606	Homo sapiens	P10721	P10721	R-HSA-8864698
R-HSA-9824878	Regulation of TBK1, IKKε (IKBKE)-mediated activation of IRF3, IRF7	1	14	0.00117885	0.0347675	0.0986151	3	3	0.000201613	9606	Homo sapiens	P08571	P08571	R-HSA-9823904;R-HSA-9823939;R-HSA-9823934
R-HSA-399955	SEMA3A-Plexin repulsion signaling by inhibiting Integrin adhesion	1	14	0.00117885	0.0347675	0.0986151	6	8	0.000537634	9606	Homo sapiens	O14786	O14786	R-HSA-399942;R-HSA-399941;R-HSA-399934;R-HSA-399935;R-HSA-399933;R-HSA-399928
R-HSA-446728	Cell junction organization	2	118	0.00993601	0.0357288	0.0986151	2	68	0.00456989	9606	Homo sapiens	P33151;P55290	P33151;P55290	R-HSA-419002;R-HSA-419001
R-HSA-975163	IRAK2 mediated activation of TAK1 complex upon TLR7/8 or 9 stimulation	1	15	0.00126305	0.0372057	0.0986151	1	5	0.000336022	9606	Homo sapiens	P08571	P08571	R-HSA-450358
R-HSA-1433559	Regulation of KIT signaling	1	16	0.00134725	0.0396379	0.0986151	8	8	0.000537634	9606	Homo sapiens	P10721	P10721	R-HSA-1433508;R-HSA-205319;R-HSA-1562640;R-HSA-1433506;R-HSA-1433410;R-HSA-205306;R-HSA-1470011;R-HSA-205244
R-HSA-937072	TRAF6-mediated induction of TAK1 complex within TLR4 complex	1	16	0.00134725	0.0396379	0.0986151	6	6	0.000403226	9606	Homo sapiens	P08571	P08571	R-HSA-450358;R-HSA-936952;R-HSA-936985;R-HSA-936951;R-HSA-937075;R-HSA-936947
R-HSA-399956	CRMPs in Sema3A signaling	1	16	0.00134725	0.0396379	0.0986151	5	5	0.000336022	9606	Homo sapiens	O14786	O14786	R-HSA-399951;R-HSA-399946;R-HSA-399947;R-HSA-399931;R-HSA-399944
R-HSA-399954	Sema3A PAK dependent Axon repulsion	1	16	0.00134725	0.0396379	0.0986151	3	6	0.000403226	9606	Homo sapiens	O14786	O14786	R-HSA-399939;R-HSA-399952;R-HSA-399930
R-HSA-6788467	IL-6-type cytokine receptor ligand interactions	1	17	0.00143146	0.0420642	0.0986151	4	14	0.00094086	9606	Homo sapiens	P40189	P40189	R-HSA-6783524;R-HSA-6783556;R-HSA-6783530;R-HSA-449976
R-HSA-9856532	Mechanical load activates signaling by PIEZO1 and integrins in osteocytes	1	17	0.00143146	0.0420642	0.0986151	1	11	0.000739247	9606	Homo sapiens	P54289	P54289	R-HSA-9905934
R-HSA-936964	Activation of IRF3, IRF7 mediated by TBK1, IKKε (IKBKE)	1	18	0.00151566	0.0444846	0.0986151	13	15	0.00100806	9606	Homo sapiens	P08571	P08571	R-HSA-5362486;R-HSA-9824882;R-HSA-166245;R-HSA-9823932;R-HSA-9823934;R-HSA-9823910;R-HSA-5362500;R-HSA-9823904;R-HSA-9823939;R-HSA-9823906;R-HSA-2213017;R-HSA-2201338;R-HSA-166271
R-HSA-209776	Metabolism of amine-derived hormones	1	18	0.00151566	0.0444846	0.0986151	1	19	0.00127688	9606	Homo sapiens	P09172	P09172	R-HSA-209891
R-HSA-1474244	Extracellular matrix organization	3	321	0.0270293	0.0466009	0.0986151	11	330	0.0221774	9606	Homo sapiens	P23142;P24821;P22105	P23142;P24821;P22105	R-HSA-2424246;R-HSA-2161282;R-HSA-2328048;R-HSA-216064;R-HSA-265426;R-HSA-2681694;R-HSA-2537665;R-HSA-216068;R-HSA-2681681;R-HSA-1592387;R-HSA-2681667
R-HSA-5602498	MyD88 deficiency (TLR2/4)	1	19	0.00159987	0.046899	0.0986151	2	2	0.000134409	9606	Homo sapiens	P08571	P08571	R-HSA-5602383;R-HSA-5602606
R-HSA-140534	Caspase activation via Death Receptors in the presence of ligand	1	19	0.00159987	0.046899	0.0986151	1	9	0.000604839	9606	Homo sapiens	P08571	P08571	R-HSA-2562564
R-HSA-5603041	IRAK4 deficiency (TLR2/4)	1	20	0.00168407	0.0493075	0.0986151	1	1	6.72043e-05	9606	Homo sapiens	P08571	P08571	R-HSA-5602353
R-HSA-422085	Synthesis, secretion, and deacylation of Ghrelin	1	20	0.00168407	0.0493075	0.0986151	1	8	0.000537634	9606	Homo sapiens	P05019	P05019	R-HSA-422048
R-HSA-9006934	Signaling by Receptor Tyrosine Kinases	4	554	0.0466487	0.0493351	0.0986702	46	759	0.0510081	9606	Homo sapiens	P05019;P33151;O14786;P10721	P05019;P33151;O14786;P10721	R-HSA-1433428;R-HSA-2404199;R-HSA-205319;R-HSA-2404193;R-HSA-1433488;R-HSA-1562641;R-HSA-2404195;R-HSA-1562640;R-HSA-1433501;R-HSA-205321;R-HSA-2404200;R-HSA-9681375;R-HSA-9669854;R-HSA-205262;R-HSA-195408;R-HSA-1433542;R-HSA-205328;R-HSA-9669893;R-HSA-205205;R-HSA-1433410;R-HSA-1433423;R-HSA-2428926;R-HSA-2428922;R-HSA-1433418;R-HSA-205286;R-HSA-1433456;R-HSA-2428930;R-HSA-205289;R-HSA-1433471;R…
R-HSA-445144	Signal transduction by L1	1	21	0.00176827	0.0517102	0.10342	1	11	0.000739247	9606	Homo sapiens	O14786	O14786	R-HSA-374669
R-HSA-9669938	Signaling by KIT in disease	1	22	0.00185248	0.054107	0.108214	26	26	0.00174731	9606	Homo sapiens	P10721	P10721	R-HSA-9669906;R-HSA-9670418;R-HSA-9670417;R-HSA-9670416;R-HSA-9669911;R-HSA-9670426;R-HSA-9669855;R-HSA-9670431;R-HSA-9670428;R-HSA-9669890;R-HSA-9669898;R-HSA-9670414;R-HSA-9670413;R-HSA-9669900;R-HSA-9670412;R-HSA-9669874;R-HSA-9680242;R-HSA-9669878;R-HSA-9680248;R-HSA-9669859;R-HSA-9670433;R-HSA-9669863;R-HSA-9681382;R-HSA-9670436;R-HSA-9669870;R-HSA-9669868
R-HSA-9670439	Signaling by phosphorylated juxtamembrane, extracellular and kinase domain KIT mutants	1	22	0.00185248	0.054107	0.108214	11	11	0.000739247	9606	Homo sapiens	P10721	P10721	R-HSA-9670418;R-HSA-9670417;R-HSA-9670433;R-HSA-9670416;R-HSA-9670436;R-HSA-9670426;R-HSA-9670431;R-HSA-9670414;R-HSA-9670413;R-HSA-9670412;R-HSA-9670428
R-HSA-5686938	Regulation of TLR by endogenous ligand	1	22	0.00185248	0.054107	0.108214	1	13	0.000873656	9606	Homo sapiens	P08571	P08571	R-HSA-8869694
R-HSA-937041	IKK complex recruitment mediated by RIP1	1	23	0.00193668	0.0564979	0.112996	3	3	0.000201613	9606	Homo sapiens	P08571	P08571	R-HSA-168915;R-HSA-937029;R-HSA-168921
R-HSA-8935690	Digestion	1	23	0.00193668	0.0564979	0.112996	2	24	0.0016129	9606	Homo sapiens	P04746	P04746	R-HSA-188979;R-HSA-191114
R-HSA-112409	RAF-independent MAPK1/3 activation	1	24	0.00202088	0.058883	0.117766	2	12	0.000806452	9606	Homo sapiens	P40189	P40189-1	R-HSA-109857;R-HSA-109858
R-HSA-1500931	Cell-Cell communication	2	156	0.0131357	0.0588932	0.117786	2	91	0.00611559	9606	Homo sapiens	P33151;P55290	P33151;P55290	R-HSA-419002;R-HSA-419001
R-HSA-9694614	Attachment and Entry	1	25	0.00210509	0.0612623	0.122525	2	11	0.000739247	9606	Homo sapiens	O14786	O14786	R-HSA-9694661;R-HSA-9699007
R-HSA-3000170	Syndecan interactions	1	27	0.00227349	0.0660034	0.132007	1	15	0.00100806	9606	Homo sapiens	P24821	P24821	R-HSA-2681694
R-HSA-8963743	Digestion and absorption	1	28	0.0023577	0.0683652	0.13673	2	30	0.00201613	9606	Homo sapiens	P04746	P04746	R-HSA-188979;R-HSA-191114
R-HSA-5218920	VEGFR2 mediated vascular permeability	1	29	0.0024419	0.0707213	0.138785	1	15	0.00100806	9606	Homo sapiens	P33151	P33151	R-HSA-5357477
R-HSA-5357769	Caspase activation via extrinsic apoptotic signalling pathway	1	29	0.0024419	0.0707213	0.138785	1	17	0.00114247	9606	Homo sapiens	P08571	P08571	R-HSA-2562564
R-HSA-9820960	Respiratory syncytial virus (RSV) attachment and entry	1	31	0.00261031	0.0754162	0.138785	1	7	0.00047043	9606	Homo sapiens	P08571	P08571	R-HSA-9836227
R-HSA-9861718	Regulation of pyruvate metabolism	1	33	0.00277871	0.0800882	0.138785	1	10	0.000672043	9606	Homo sapiens	P14618	P14618-1	R-HSA-9861640
R-HSA-5260271	Diseases of Immune System	1	35	0.00294712	0.0847373	0.138785	3	14	0.00094086	9606	Homo sapiens	P08571	P08571	R-HSA-5602353;R-HSA-5602383;R-HSA-5602606
R-HSA-5602358	Diseases associated with the TLR signaling cascade	1	35	0.00294712	0.0847373	0.138785	3	14	0.00094086	9606	Homo sapiens	P08571	P08571	R-HSA-5602353;R-HSA-5602383;R-HSA-5602606
R-HSA-2129379	Molecules associated with elastic fibres	1	37	0.00311553	0.0893637	0.138785	4	10	0.000672043	9606	Homo sapiens	P23142	P23142	R-HSA-2161282;R-HSA-2328048;R-HSA-2537665;R-HSA-1592387
R-HSA-8864260	Transcriptional regulation by the AP-2 (TFAP2) family of transcription factors	1	37	0.00311553	0.0893637	0.138785	1	44	0.00295699	9606	Homo sapiens	P10721	P10721	R-HSA-8864698
R-HSA-9035034	RHOF GTPase cycle	1	42	0.00353654	0.100831	0.138785	1	3	0.000201613	9606	Homo sapiens	P43121	P43121	R-HSA-9693125
R-HSA-9925561	Developmental Lineage of Pancreatic Acinar Cells	1	43	0.00362075	0.103108	0.138785	1	8	0.000537634	9606	Homo sapiens	P04746	P04746	R-HSA-9820464
R-HSA-1566948	Elastic fibre formation	1	44	0.00370495	0.105379	0.138785	4	17	0.00114247	9606	Homo sapiens	P23142	P23142	R-HSA-2161282;R-HSA-2328048;R-HSA-2537665;R-HSA-1592387
R-HSA-5633008	TP53 Regulates Transcription of Cell Death Genes	1	44	0.00370495	0.105379	0.138785	2	67	0.00450269	9606	Homo sapiens	P17936	P17936	R-HSA-6800035;R-HSA-6800044
R-HSA-1433557	Signaling by SCF-KIT	1	45	0.00378915	0.107644	0.138785	36	39	0.00262097	9606	Homo sapiens	P10721	P10721	R-HSA-1433428;R-HSA-205319;R-HSA-1433488;R-HSA-1562641;R-HSA-1562640;R-HSA-1433501;R-HSA-205321;R-HSA-9681375;R-HSA-9669854;R-HSA-205262;R-HSA-1433542;R-HSA-205328;R-HSA-9669893;R-HSA-205205;R-HSA-1433410;R-HSA-1433423;R-HSA-1433418;R-HSA-205286;R-HSA-1433456;R-HSA-205289;R-HSA-1433471;R-HSA-1470012;R-HSA-205231;R-HSA-1470010;R-HSA-1470011;R-HSA-1472121;R-HSA-1470009;R-HSA-1433508;R-HSA-205234;R-…
R-HSA-449147	Signaling by Interleukins	3	458	0.0385652	0.107758	0.138785	36	505	0.0339382	9606	Homo sapiens	P40189	P40189;P40189-2;P40189-1	R-HSA-8950537;R-HSA-6783524;R-HSA-1112727;R-HSA-8950210;R-HSA-1112602;R-HSA-1067676;R-HSA-8950340;R-HSA-1112604;R-HSA-6783530;R-HSA-8950405;R-HSA-1112514;R-HSA-8983835;R-HSA-1067651;R-HSA-6809140;R-HSA-8983834;R-HSA-1112708;R-HSA-8983518;R-HSA-1067659;R-HSA-8950485;R-HSA-8950441;R-HSA-1112690;R-HSA-6783556;R-HSA-1112755;R-HSA-1112565;R-HSA-8983983;R-HSA-8983841;R-HSA-8983845;R-HSA-448427;R-HSA-11…
R-HSA-9772572	Early SARS-CoV-2 Infection Events	1	46	0.00387336	0.109904	0.138785	2	72	0.00483871	9606	Homo sapiens	O14786	O14786	R-HSA-9694661;R-HSA-9699007
R-HSA-9013405	RHOD GTPase cycle	1	53	0.00446278	0.12557	0.138785	1	9	0.000604839	9606	Homo sapiens	P43121	P43121	R-HSA-9693198
R-HSA-447115	Interleukin-12 family signaling	1	56	0.00471539	0.132202	0.138785	18	114	0.00766129	9606	Homo sapiens	P40189	P40189	R-HSA-8950537;R-HSA-8950441;R-HSA-8983983;R-HSA-8983841;R-HSA-8950210;R-HSA-8950340;R-HSA-8983845;R-HSA-448427;R-HSA-8950405;R-HSA-1067646;R-HSA-8983835;R-HSA-6809140;R-HSA-8983834;R-HSA-8983996;R-HSA-8983518;R-HSA-8950453;R-HSA-8950485;R-HSA-8950518
R-HSA-2428928	IRS-related events triggered by IGF1R	1	59	0.004968	0.138785	0.138785	3	12	0.000806452	9606	Homo sapiens	P05019	P05019	R-HSA-2428930;R-HSA-2428926;R-HSA-2428922
R-HSA-1428517	Aerobic respiration and respiratory electron transport	2	262	0.0220613	0.141338	0.141338	2	111	0.00745968	9606	Homo sapiens	P14618	P14618-2;P14618-1	R-HSA-71670;R-HSA-9861640
R-HSA-2428924	IGF1R signaling cascade	1	62	0.00522061	0.14532	0.14532	6	17	0.00114247	9606	Homo sapiens	P05019	P05019	R-HSA-2404193;R-HSA-2404195;R-HSA-2428930;R-HSA-2428926;R-HSA-5686072;R-HSA-2428922
R-HSA-2404192	Signaling by Type 1 Insulin-like Growth Factor 1 Receptor (IGF1R)	1	63	0.00530482	0.147488	0.147488	8	19	0.00127688	9606	Homo sapiens	P05019	P05019	R-HSA-2404199;R-HSA-2404193;R-HSA-2404195;R-HSA-2428930;R-HSA-2428926;R-HSA-2404200;R-HSA-5686072;R-HSA-2428922
R-HSA-9856649	Transcriptional and post-translational regulation of MITF-M expression and activity	1	63	0.00530482	0.147488	0.147488	3	37	0.00248656	9606	Homo sapiens	P10721	P10721	R-HSA-9824977;R-HSA-9824994;R-HSA-9825759
R-HSA-373755	Semaphorin interactions	1	64	0.00538902	0.14965	0.14965	14	41	0.00275538	9606	Homo sapiens	O14786	O14786	R-HSA-399942;R-HSA-399941;R-HSA-399939;R-HSA-399951;R-HSA-399946;R-HSA-399947;R-HSA-399944;R-HSA-399952;R-HSA-399934;R-HSA-399935;R-HSA-399933;R-HSA-399930;R-HSA-399931;R-HSA-399928
R-HSA-5684996	MAPK1/MAPK3 signaling	2	286	0.0240822	0.162432	0.162432	3	82	0.00551075	9606	Homo sapiens	P40189;P10721	P10721;P40189-1	R-HSA-109857;R-HSA-5672965;R-HSA-109858
R-HSA-9856530	High laminar flow shear stress activates signaling by PIEZO1 and PECAM1:CDH5:KDR in endothelial cells	1	70	0.00589424	0.162514	0.162514	4	31	0.00208333	9606	Homo sapiens	P33151	P33151	R-HSA-9860500;R-HSA-9860816;R-HSA-9860477;R-HSA-9860571
R-HSA-9013026	RHOB GTPase cycle	1	71	0.00597844	0.164639	0.164639	1	6	0.000403226	9606	Homo sapiens	P43121	P43121	R-HSA-9013024
R-HSA-9013408	RHOG GTPase cycle	1	74	0.00623105	0.170985	0.170985	1	6	0.000403226	9606	Homo sapiens	P43121	P43121	R-HSA-9014449
R-HSA-71387	Metabolism of carbohydrates	2	296	0.0249242	0.171394	0.171394	1	226	0.0151882	9606	Homo sapiens	P14618	P14618-2;P14618-1	R-HSA-71670
R-HSA-9013106	RHOC GTPase cycle	1	75	0.00631526	0.173089	0.173089	1	6	0.000403226	9606	Homo sapiens	P43121	P43121	R-HSA-9013110
R-HSA-168249	Innate Immune System	5	1187	0.0999495	0.175237	0.175237	67	709	0.0476478	9606	Homo sapiens	P14618;O00391;P08571;P02747;P28799	P14618;O00391;P08571;P02747;P28799	R-HSA-8852481;R-HSA-166792;R-HSA-166286;R-HSA-166284;R-HSA-2559414;R-HSA-166038;R-HSA-5362500;R-HSA-936985;R-HSA-166168;R-HSA-166041;R-HSA-166175;R-HSA-2562564;R-HSA-9823932;R-HSA-9823934;R-HSA-8852266;R-HSA-937022;R-HSA-450358;R-HSA-9823910;R-HSA-9823904;R-HSA-9823906;R-HSA-173626;R-HSA-2213017;R-HSA-8869694;R-HSA-166072;R-HSA-173631;R-HSA-166082;R-HSA-2201316;R-HSA-2569057;R-HSA-166091;R-HSA-25…
R-HSA-168256	Immune System	8	2217	0.186679	0.183492	0.183492	104	1693	0.113777	9606	Homo sapiens	P40189;P14618;P08571;O00391;P02747;P28799	P40189;P14618;P08571;O00391;P02747;P40189-2;P40189-1;P28799	R-HSA-1112602;R-HSA-1112604;R-HSA-8950405;R-HSA-8863895;R-HSA-5362500;R-HSA-936985;R-HSA-166168;R-HSA-166175;R-HSA-8950441;R-HSA-2562564;R-HSA-6783556;R-HSA-8983983;R-HSA-9823932;R-HSA-9823934;R-HSA-937022;R-HSA-450358;R-HSA-9823910;R-HSA-9823904;R-HSA-8983996;R-HSA-9823906;R-HSA-173626;R-HSA-173631;R-HSA-8950453;R-HSA-6783524;R-HSA-2569057;R-HSA-8950210;R-HSA-937029;R-HSA-6783530;R-HSA-6809140;R…
R-HSA-1236974	ER-Phagosome pathway	1	80	0.00673627	0.183536	0.183536	1	10	0.000672043	9606	Homo sapiens	P08571	P08571	R-HSA-8863895
R-HSA-3000171	Non-integrin membrane-ECM interactions	1	80	0.00673627	0.183536	0.183536	1	33	0.00221774	9606	Homo sapiens	P24821	P24821	R-HSA-2681694
R-HSA-977225	Amyloid fiber formation	1	81	0.00682048	0.18561	0.18561	4	33	0.00221774	9606	Homo sapiens	P02743	P02743	R-HSA-976734;R-HSA-977224;R-HSA-976723;R-HSA-976817
R-HSA-9734767	Developmental Cell Lineages	1	81	0.00682048	0.18561	0.18561	1	12	0.000806452	9606	Homo sapiens	P04746	P04746	R-HSA-9820464
R-HSA-216083	Integrin cell surface interactions	1	85	0.00715729	0.193854	0.193854	3	55	0.00369624	9606	Homo sapiens	P24821	P24821	R-HSA-216064;R-HSA-265426;R-HSA-216068
R-HSA-5683057	MAPK family signaling cascades	2	325	0.0273661	0.197838	0.197838	3	122	0.00819892	9606	Homo sapiens	P40189;P10721	P10721;P40189-1	R-HSA-109857;R-HSA-5672965;R-HSA-109858
R-HSA-2980736	Peptide hormone metabolism	1	87	0.0073257	0.197946	0.197946	1	63	0.00423387	9606	Homo sapiens	P05019	P05019	R-HSA-422048
R-HSA-9013404	RAC2 GTPase cycle	1	88	0.0074099	0.199985	0.199985	1	10	0.000672043	9606	Homo sapiens	P43121	P43121	R-HSA-9014294
R-HSA-9860931	Response of endothelial cells to shear stress	1	93	0.00783092	0.210103	0.210103	4	51	0.00342742	9606	Homo sapiens	P33151	P33151	R-HSA-9860500;R-HSA-9860816;R-HSA-9860477;R-HSA-9860571
R-HSA-9013423	RAC3 GTPase cycle	1	94	0.00791512	0.212111	0.212111	1	6	0.000403226	9606	Homo sapiens	P43121	P43121	R-HSA-9018808
R-HSA-173623	Classical antibody-mediated complement activation	1	95	0.00799933	0.214115	0.214115	2	2	0.000134409	9606	Homo sapiens	P02747	P02747	R-HSA-173626;R-HSA-173631
R-HSA-1236975	Antigen processing-Cross presentation	1	96	0.00808353	0.216114	0.216114	1	22	0.00147849	9606	Homo sapiens	P08571	P08571	R-HSA-8863895
R-HSA-2219530	Constitutive Signaling by Aberrant PI3K in Cancer	1	97	0.00816773	0.218108	0.218108	1	2	0.000134409	9606	Homo sapiens	P10721	P10721	R-HSA-2400009
R-HSA-4420097	VEGFA-VEGFR2 Pathway	1	100	0.00842034	0.22406	0.22406	1	79	0.00530914	9606	Homo sapiens	P33151	P33151	R-HSA-5357477
R-HSA-975138	TRAF6 mediated induction of NFkB and MAP kinases upon TLR7/8 or 9 activation	1	102	0.00858875	0.228004	0.228004	1	60	0.00403226	9606	Homo sapiens	P08571	P08571	R-HSA-450358
R-HSA-166786	Creation of C4 and C2 activators	1	103	0.00867295	0.229968	0.229968	2	8	0.000537634	9606	Homo sapiens	P02747	P02747	R-HSA-173626;R-HSA-173631
R-HSA-975155	MyD88 dependent cascade initiated on endosome	1	103	0.00867295	0.229968	0.229968	1	75	0.00504032	9606	Homo sapiens	P08571	P08571	R-HSA-450358
R-HSA-168181	Toll Like Receptor 7/8 (TLR7/8) Cascade	1	107	0.00900977	0.237778	0.237778	1	85	0.00571237	9606	Homo sapiens	P08571	P08571	R-HSA-450358
R-HSA-9833110	RSV-host interactions	1	108	0.00909397	0.239719	0.239719	1	27	0.00181452	9606	Homo sapiens	P08571	P08571	R-HSA-9836227
R-HSA-166166	MyD88-independent TLR4 cascade	1	110	0.00926238	0.243586	0.243586	27	78	0.00524194	9606	Homo sapiens	P08571	P08571	R-HSA-2569057;R-HSA-2562541;R-HSA-937029;R-HSA-168915;R-HSA-5362500;R-HSA-9823939;R-HSA-936985;R-HSA-2201338;R-HSA-168921;R-HSA-166175;R-HSA-2562564;R-HSA-5362486;R-HSA-9824882;R-HSA-166245;R-HSA-9823932;R-HSA-9823934;R-HSA-450358;R-HSA-9823910;R-HSA-9823904;R-HSA-936952;R-HSA-9823906;R-HSA-2559568;R-HSA-2213017;R-HSA-936951;R-HSA-166271;R-HSA-937075;R-HSA-936947
R-HSA-937061	TRIF (TICAM1)-mediated TLR4 signaling	1	110	0.00926238	0.243586	0.243586	25	76	0.00510753	9606	Homo sapiens	P08571	P08571	R-HSA-2569057;R-HSA-2562541;R-HSA-937029;R-HSA-168915;R-HSA-5362500;R-HSA-9823939;R-HSA-936985;R-HSA-2201338;R-HSA-168921;R-HSA-2562564;R-HSA-5362486;R-HSA-9824882;R-HSA-166245;R-HSA-9823932;R-HSA-9823934;R-HSA-450358;R-HSA-9823910;R-HSA-9823904;R-HSA-936952;R-HSA-9823906;R-HSA-2213017;R-HSA-936951;R-HSA-166271;R-HSA-937075;R-HSA-936947
R-HSA-168138	Toll Like Receptor 9 (TLR9) Cascade	1	110	0.00926238	0.243586	0.243586	1	86	0.00577957	9606	Homo sapiens	P08571	P08571	R-HSA-450358
R-HSA-166663	Initial triggering of complement	1	111	0.00934658	0.245512	0.245512	4	21	0.00141129	9606	Homo sapiens	P02747	P02747	R-HSA-166753;R-HSA-173626;R-HSA-166792;R-HSA-173631
R-HSA-168188	Toll Like Receptor TLR6:TLR2 Cascade	1	115	0.0096834	0.25317	0.25317	18	78	0.00524194	9606	Homo sapiens	P08571	P08571	R-HSA-166082;R-HSA-2201316;R-HSA-166119;R-HSA-166091;R-HSA-2201322;R-HSA-166286;R-HSA-937059;R-HSA-166284;R-HSA-2559464;R-HSA-937022;R-HSA-2559414;R-HSA-168950;R-HSA-2262775;R-HSA-166362;R-HSA-937079;R-HSA-166363;R-HSA-166072;R-HSA-2262777
R-HSA-166058	MyD88:MAL(TIRAP) cascade initiated on plasma membrane	1	115	0.0096834	0.25317	0.25317	16	76	0.00510753	9606	Homo sapiens	P08571	P08571	R-HSA-166082;R-HSA-2201316;R-HSA-166119;R-HSA-166091;R-HSA-2201322;R-HSA-166286;R-HSA-937059;R-HSA-166284;R-HSA-937022;R-HSA-2559414;R-HSA-2262775;R-HSA-166362;R-HSA-937079;R-HSA-166363;R-HSA-166072;R-HSA-2262777
R-HSA-181438	Toll Like Receptor 2 (TLR2) Cascade	1	118	0.00993601	0.258864	0.258864	20	80	0.00537634	9606	Homo sapiens	P08571	P08571	R-HSA-166082;R-HSA-2201316;R-HSA-166119;R-HSA-166091;R-HSA-2201322;R-HSA-2559468;R-HSA-166286;R-HSA-937059;R-HSA-166284;R-HSA-2559464;R-HSA-937022;R-HSA-2559414;R-HSA-168950;R-HSA-2262775;R-HSA-168951;R-HSA-166362;R-HSA-937079;R-HSA-166363;R-HSA-166072;R-HSA-2262777
R-HSA-168179	Toll Like Receptor TLR1:TLR2 Cascade	1	118	0.00993601	0.258864	0.258864	18	78	0.00524194	9606	Homo sapiens	P08571	P08571	R-HSA-166082;R-HSA-2201316;R-HSA-166119;R-HSA-166091;R-HSA-2201322;R-HSA-2559468;R-HSA-166286;R-HSA-937059;R-HSA-166284;R-HSA-937022;R-HSA-2559414;R-HSA-2262775;R-HSA-168951;R-HSA-166362;R-HSA-937079;R-HSA-166363;R-HSA-166072;R-HSA-2262777
R-HSA-392499	Metabolism of proteins	7	2073	0.174554	0.260962	0.260962	20	870	0.0584677	9606	Homo sapiens	P24593;P07911;P05019;O00391;P17936;P24821;P02743	P24593;P07911;P05019;O00391;P17936;P24821;P02743	R-HSA-381412;R-HSA-381543;R-HSA-381446;R-HSA-381537;R-HSA-977224;R-HSA-422048;R-HSA-8952289;R-HSA-381487;R-HSA-381518;R-HSA-381545;R-HSA-976734;R-HSA-381461;R-HSA-8855954;R-HSA-381500;R-HSA-381503;R-HSA-976723;R-HSA-381496;R-HSA-381435;R-HSA-976817;R-HSA-381466
R-HSA-373760	L1CAM interactions	1	121	0.0101886	0.264516	0.264516	2	54	0.00362903	9606	Homo sapiens	O14786	O14786	R-HSA-374669;R-HSA-445083
R-HSA-2219528	PI3K/AKT Signaling in Cancer	1	124	0.0104412	0.270126	0.270126	1	21	0.00141129	9606	Homo sapiens	P10721	P10721	R-HSA-2400009
R-HSA-6811558	PI5P, PP2A and IER3 Regulate PI3K/AKT Signaling	1	126	0.0106096	0.273843	0.273843	1	7	0.00047043	9606	Homo sapiens	P10721	P10721	R-HSA-2316434
R-HSA-109582	Hemostasis	3	727	0.0612159	0.277657	0.277657	6	342	0.0229839	9606	Homo sapiens	P05019;O00391;P04196	P05019;O00391;P04196	R-HSA-158722;R-HSA-158721;R-HSA-158982;R-HSA-481007;R-HSA-158941;R-HSA-158925
R-HSA-199418	Negative regulation of the PI3K/AKT network	1	133	0.0111991	0.28671	0.28671	1	10	0.000672043	9606	Homo sapiens	P10721	P10721	R-HSA-2316434
R-HSA-9820952	Respiratory Syncytial Virus Infection Pathway	1	133	0.0111991	0.28671	0.28671	1	99	0.00665323	9606	Homo sapiens	P08571	P08571	R-HSA-9836227
R-HSA-977606	Regulation of Complement cascade	1	135	0.0113675	0.290345	0.290345	3	42	0.00282258	9606	Homo sapiens	P02747	P02747	R-HSA-9021306;R-HSA-8852481;R-HSA-8852266
R-HSA-597592	Post-translational protein modification	5	1467	0.123526	0.309723	0.309723	2	582	0.0391129	9606	Homo sapiens	P24593;P07911;O00391;P17936;P24821	P24593;P07911;O00391;P17936;P24821	R-HSA-8855954;R-HSA-8952289
R-HSA-166658	Complement cascade	1	146	0.0122937	0.310023	0.310023	7	72	0.00483871	9606	Homo sapiens	P02747	P02747	R-HSA-166753;R-HSA-9021306;R-HSA-8852481;R-HSA-173626;R-HSA-166792;R-HSA-173631;R-HSA-8852266
R-HSA-166016	Toll Like Receptor 4 (TLR4) Cascade	1	148	0.0124621	0.313543	0.313543	49	113	0.00759409	9606	Homo sapiens	P08571	P08571	R-HSA-166286;R-HSA-166284;R-HSA-2559414;R-HSA-166038;R-HSA-5362500;R-HSA-936985;R-HSA-166168;R-HSA-166041;R-HSA-166175;R-HSA-2562564;R-HSA-9823932;R-HSA-9823934;R-HSA-937022;R-HSA-450358;R-HSA-9823910;R-HSA-9823904;R-HSA-9823906;R-HSA-2213017;R-HSA-166072;R-HSA-166082;R-HSA-2201316;R-HSA-2569057;R-HSA-166091;R-HSA-2562541;R-HSA-2201322;R-HSA-937029;R-HSA-168915;R-HSA-2262775;R-HSA-9823939;R-HSA-1…
R-HSA-8980692	RHOA GTPase cycle	1	150	0.0126305	0.317047	0.317047	1	6	0.000403226	9606	Homo sapiens	P43121	P43121	R-HSA-9013009
R-HSA-9730414	MITF-M-regulated melanocyte development	1	155	0.0130515	0.325729	0.325729	3	150	0.0100806	9606	Homo sapiens	P10721	P10721	R-HSA-9824977;R-HSA-9824994;R-HSA-9825759
R-HSA-1280215	Cytokine Signaling in Immune system	3	798	0.0671943	0.327652	0.327652	36	791	0.0531586	9606	Homo sapiens	P40189	P40189;P40189-2;P40189-1	R-HSA-8950537;R-HSA-6783524;R-HSA-1112727;R-HSA-8950210;R-HSA-1112602;R-HSA-1067676;R-HSA-8950340;R-HSA-1112604;R-HSA-6783530;R-HSA-8950405;R-HSA-1112514;R-HSA-8983835;R-HSA-1067651;R-HSA-6809140;R-HSA-8983834;R-HSA-1112708;R-HSA-8983518;R-HSA-1067659;R-HSA-8950485;R-HSA-8950441;R-HSA-1112690;R-HSA-6783556;R-HSA-1112755;R-HSA-1112565;R-HSA-8983983;R-HSA-8983841;R-HSA-8983845;R-HSA-448427;R-HSA-11…
R-HSA-109581	Apoptosis	1	169	0.0142304	0.349477	0.349477	1	142	0.00954301	9606	Homo sapiens	P08571	P08571	R-HSA-2562564
R-HSA-168898	Toll-like Receptor Cascades	1	174	0.0146514	0.35776	0.35776	54	217	0.0145833	9606	Homo sapiens	P08571	P08571	R-HSA-166286;R-HSA-166284;R-HSA-2559414;R-HSA-166038;R-HSA-5362500;R-HSA-936985;R-HSA-166168;R-HSA-166041;R-HSA-166175;R-HSA-2562564;R-HSA-9823932;R-HSA-9823934;R-HSA-937022;R-HSA-450358;R-HSA-9823910;R-HSA-9823904;R-HSA-9823906;R-HSA-2213017;R-HSA-8869694;R-HSA-166072;R-HSA-166082;R-HSA-2201316;R-HSA-2569057;R-HSA-166091;R-HSA-2562541;R-HSA-2201322;R-HSA-2559468;R-HSA-937029;R-HSA-2559464;R-HSA-…
R-HSA-9013149	RAC1 GTPase cycle	1	185	0.0155776	0.375627	0.375627	1	6	0.000403226	9606	Homo sapiens	P43121	P43121	R-HSA-9013145
R-HSA-5357801	Programmed Cell Death	1	203	0.0170933	0.403832	0.403832	1	193	0.0129704	9606	Homo sapiens	P08571	P08571	R-HSA-2562564
R-HSA-376176	Signaling by ROBO receptors	1	205	0.0172617	0.406888	0.406888	1	59	0.00396505	9606	Homo sapiens	O14786	O14786	R-HSA-9010951
R-HSA-1257604	PIP3 activates AKT signaling	1	277	0.0233244	0.507381	0.507381	1	88	0.00591398	9606	Homo sapiens	P10721	P10721	R-HSA-2316434
R-HSA-5673001	RAF/MAP kinase cascade	1	279	0.0234928	0.509923	0.509923	1	75	0.00504032	9606	Homo sapiens	P10721	P10721	R-HSA-5672965
R-HSA-446203	Asparagine N-linked glycosylation	1	307	0.0258505	0.544206	0.544206	1	134	0.00900538	9606	Homo sapiens	P07911	P07911	R-HSA-8855954
R-HSA-9694516	SARS-CoV-2 Infection	1	316	0.0266083	0.554724	0.554724	2	208	0.0139785	9606	Homo sapiens	O14786	O14786	R-HSA-9694661;R-HSA-9699007
R-HSA-9006925	Intracellular signaling by second messengers	1	317	0.0266925	0.555878	0.555878	1	116	0.0077957	9606	Homo sapiens	P10721	P10721	R-HSA-2316434
R-HSA-71291	Metabolism of amino acids and derivatives	1	355	0.0298922	0.597654	0.597654	1	249	0.0167339	9606	Homo sapiens	P09172	P09172	R-HSA-209891
R-HSA-3700989	Transcriptional Regulation by TP53	1	361	0.0303974	0.603893	0.603893	2	257	0.0172715	9606	Homo sapiens	P17936	P17936	R-HSA-6800035;R-HSA-6800044
R-HSA-983169	Class I MHC mediated antigen processing & presentation	1	373	0.0314079	0.616091	0.616091	1	47	0.0031586	9606	Homo sapiens	P08571	P08571	R-HSA-8863895
R-HSA-8953897	Cellular responses to stimuli	2	887	0.0746884	0.666683	0.666683	5	605	0.0406586	9606	Homo sapiens	P54289;P33151	P54289;P33151	R-HSA-9860500;R-HSA-9860816;R-HSA-9905934;R-HSA-9860477;R-HSA-9860571
R-HSA-162582	Signal Transduction	6	2610	0.219771	0.672834	0.672834	59	2574	0.172984	9606	Homo sapiens	P40189;P05019;P33151;P43121;O14786;P10721	P05019;P33151;P43121;O14786;P10721;P40189-1	R-HSA-205319;R-HSA-1433488;R-HSA-1562641;R-HSA-1562640;R-HSA-1433501;R-HSA-205321;R-HSA-9013145;R-HSA-205328;R-HSA-9669893;R-HSA-205205;R-HSA-9013009;R-HSA-9693198;R-HSA-9014294;R-HSA-109857;R-HSA-109858;R-HSA-2428930;R-HSA-9013024;R-HSA-1470012;R-HSA-205231;R-HSA-1470010;R-HSA-1470011;R-HSA-1470009;R-HSA-1433508;R-HSA-205234;R-HSA-2316434;R-HSA-9018808;R-HSA-205238;R-HSA-1433506;R-HSA-9014449;R-…
R-HSA-9012999	RHO GTPase cycle	1	452	0.03806	0.687795	0.687795	9	91	0.00611559	9606	Homo sapiens	P43121	P43121	R-HSA-9013145;R-HSA-9018808;R-HSA-9693125;R-HSA-9014449;R-HSA-9013009;R-HSA-9013024;R-HSA-9693198;R-HSA-9014294;R-HSA-9013110
R-HSA-5663202	Diseases of signal transduction by growth factor receptors and second messengers	1	479	0.0403334	0.709189	0.709189	27	514	0.034543	9606	Homo sapiens	P10721	P10721	R-HSA-9669906;R-HSA-9670418;R-HSA-9670417;R-HSA-9670416;R-HSA-9669911;R-HSA-9670426;R-HSA-9669855;R-HSA-9670431;R-HSA-9670428;R-HSA-9669890;R-HSA-9669898;R-HSA-9670414;R-HSA-9670413;R-HSA-9669900;R-HSA-9670412;R-HSA-9669874;R-HSA-9680242;R-HSA-9669878;R-HSA-9680248;R-HSA-2400009;R-HSA-9669859;R-HSA-9670433;R-HSA-9669863;R-HSA-9681382;R-HSA-9670436;R-HSA-9669870;R-HSA-9669868
R-HSA-1266738	Developmental Biology	3	1425	0.11999	0.715244	0.715244	21	953	0.0640457	9606	Homo sapiens	P04746;O14786;P10721	P04746;O14786;P10721	R-HSA-399942;R-HSA-399941;R-HSA-9824977;R-HSA-399939;R-HSA-9820464;R-HSA-374669;R-HSA-399951;R-HSA-9825759;R-HSA-399946;R-HSA-399947;R-HSA-399944;R-HSA-9010951;R-HSA-399952;R-HSA-9824994;R-HSA-399934;R-HSA-399935;R-HSA-399933;R-HSA-399930;R-HSA-399931;R-HSA-445083;R-HSA-399928
R-HSA-9679506	SARS-CoV Infections	1	509	0.0428595	0.731298	0.731298	2	396	0.0266129	9606	Homo sapiens	O14786	O14786	R-HSA-9694661;R-HSA-9699007
R-HSA-422475	Axon guidance	1	540	0.0454699	0.752435	0.752435	17	294	0.0197581	9606	Homo sapiens	O14786	O14786	R-HSA-399942;R-HSA-399941;R-HSA-399939;R-HSA-374669;R-HSA-399951;R-HSA-399946;R-HSA-399947;R-HSA-399944;R-HSA-9010951;R-HSA-399952;R-HSA-399934;R-HSA-399935;R-HSA-399933;R-HSA-399930;R-HSA-399931;R-HSA-445083;R-HSA-399928
R-HSA-9824446	Viral Infection Pathways	2	1044	0.0879084	0.753814	0.753814	3	743	0.0499328	9606	Homo sapiens	P08571;O14786	P08571;O14786	R-HSA-9836227;R-HSA-9694661;R-HSA-9699007
R-HSA-9675108	Nervous system development	1	566	0.0476591	0.768915	0.768915	17	321	0.0215726	9606	Homo sapiens	O14786	O14786	R-HSA-399942;R-HSA-399941;R-HSA-399939;R-HSA-374669;R-HSA-399951;R-HSA-399946;R-HSA-399947;R-HSA-399944;R-HSA-9010951;R-HSA-399952;R-HSA-399934;R-HSA-399935;R-HSA-399933;R-HSA-399930;R-HSA-399931;R-HSA-445083;R-HSA-399928
R-HSA-194315	Signaling by Rho GTPases	1	677	0.0570057	0.828102	0.828102	9	203	0.0136425	9606	Homo sapiens	P43121	P43121	R-HSA-9013145;R-HSA-9018808;R-HSA-9693125;R-HSA-9014449;R-HSA-9013009;R-HSA-9013024;R-HSA-9693198;R-HSA-9014294;R-HSA-9013110
R-HSA-9716542	Signaling by Rho GTPases, Miro GTPases and RHOBTB3	1	693	0.058353	0.835319	0.835319	9	212	0.0142473	9606	Homo sapiens	P43121	P43121	R-HSA-9013145;R-HSA-9018808;R-HSA-9693125;R-HSA-9014449;R-HSA-9013009;R-HSA-9013024;R-HSA-9693198;R-HSA-9014294;R-HSA-9013110
R-HSA-212436	Generic Transcription Pathway	2	1255	0.105675	0.840641	0.840641	3	878	0.0590054	9606	Homo sapiens	P17936;P10721	P17936;P10721	R-HSA-6800035;R-HSA-6800044;R-HSA-8864698
R-HSA-5663205	Infectious disease	2	1340	0.112833	0.867319	0.867319	3	982	0.0659946	9606	Homo sapiens	P08571;O14786	P08571;O14786	R-HSA-9836227;R-HSA-9694661;R-HSA-9699007
R-HSA-73857	RNA Polymerase II Transcription	2	1379	0.116117	0.878192	0.878192	3	939	0.0631048	9606	Homo sapiens	P17936;P10721	P17936;P10721	R-HSA-6800035;R-HSA-6800044;R-HSA-8864698
R-HSA-1280218	Adaptive Immune System	1	869	0.0731728	0.897679	0.897679	1	264	0.0177419	9606	Homo sapiens	P08571	P08571	R-HSA-8863895
R-HSA-74160	Gene expression (Transcription)	2	1607	0.135315	0.927354	0.927354	3	1138	0.0764785	9606	Homo sapiens	P17936;P10721	P17936;P10721	R-HSA-6800035;R-HSA-6800044;R-HSA-8864698
R-HSA-1643685	Disease	3	2194	0.184742	0.934245	0.934245	33	1916	0.128763	9606	Homo sapiens	P08571;O14786;P10721	P08571;O14786;P10721	R-HSA-9669906;R-HSA-9670418;R-HSA-9670417;R-HSA-9670416;R-HSA-9669911;R-HSA-9670426;R-HSA-9669855;R-HSA-9670431;R-HSA-9670428;R-HSA-9669890;R-HSA-9836227;R-HSA-9694661;R-HSA-9669898;R-HSA-5602383;R-HSA-9670414;R-HSA-9670413;R-HSA-9669900;R-HSA-9670412;R-HSA-9669874;R-HSA-9680242;R-HSA-5602353;R-HSA-9669878;R-HSA-9680248;R-HSA-9699007;R-HSA-2400009;R-HSA-9669859;R-HSA-9670433;R-HSA-9669863;R-HSA-9…
R-HSA-1430728	Metabolism	3	2202	0.185416	0.935365	0.935365	3	2112	0.141935	9606	Homo sapiens	P09172;P14618	P09172;P14618-2;P14618-1	R-HSA-209891;R-HSA-71670;R-HSA-9861640
